# Supplementary material for: Bioinformatics Analysis Explores Potential Hub Genes in Nonalcoholic Fatty Liver Disease
Source: Front Genet. 2021 Oct 29;12:772487. doi: 10.3389/fgene.2021.772487 (PMC8586215; doi:10.3389/fgene.2021.772487)
Supplement: Supplementary file 1 [file Table8.CSV]

Table S8 MM value in different modules
symbol	MMmidnightblue	MMbrown	MMlightcyan	MMcyan	MMpink	MMgrey60	MMtan	MMdarkturquoise	MMblue	MMyellow	MMdarkgrey	MMdarkgreen	MMdarkred	MMpurple	MMblack	MMlightyellow	MMmagenta	MMroyalblue	MMred	MMgreen	MMgreenyellow	MMlightgreen	MMsalmon	MMturquoise
EEF1A1	0.0771873	-0.185509776	-0.267746068	0.526373087	0.575695883	0.001875684	-0.337795326	-0.094010866	0.090214035	-0.080198162	0.113358487	0.586064726	0.218446919	0.661948858	0.729236985	0.556413771	0.061772132	-0.165448906	0.3038801	-0.379843262	-0.016419413	-0.189435788	0.053398785	-0.281224487
SLC35E2	0.284221145	-0.314416965	-0.408833608	0.409249783	0.376494747	0.545909984	0.41281489	0.348559944	0.788504876	0.656758124	-0.15088815	0.17901353	0.103418008	-0.074606634	0.162237724	0.238183151	0.195460684	-0.017356887	-0.20994399	-0.235920312	0.030595101	0.13344532	-0.347497678	-0.783457361
RPS28	0.139522643	-0.287512628	-0.681741052	0.84477306	0.694175549	0.519274321	0.164555113	0.603873922	0.539238606	0.556379425	-0.171679584	0.225746797	-0.077273705	-0.022784602	0.045771528	0.417520265	-0.122516306	-0.388027049	-0.471415699	-0.701208835	-0.134362535	-0.371486774	-0.185004091	-0.40399659
IPO13	0.12481886	-0.112705866	-0.146861956	0.079126278	0.263807131	-0.193415706	-0.520110874	-0.1111196	-0.031408986	-0.221260741	0.03880522	0.361439468	0.07792444	0.745028694	0.597609301	0.542839184	-0.170837467	-0.301139676	0.41153003	-0.245703971	0.03753862	-0.126005297	0.260691001	-0.258213957
AFAP1	0.085389105	0.026831142	-0.054921763	0.034613057	-0.049984997	0.070374381	0.047041041	0.096243081	-0.019568171	0.110668189	0.016004455	-0.048334607	-0.013703149	-0.13890303	-0.195075355	-0.04060657	-0.123978411	-0.068068633	-0.187357462	-0.039682127	-0.072923813	-0.049820962	0.144489494	-0.017516278
GGTLC1	-0.314956371	0.216943287	0.418048767	-0.260429275	-0.23257449	-0.407965582	-0.293704931	-0.452772194	-0.686222692	-0.568722862	0.355471821	0.087669458	0.216352106	-0.007203483	-0.128080832	-0.257820383	0.021363387	0.235577445	0.221770526	0.240117139	0.008147548	-0.059512804	0.140412396	0.636709844
CDT1	-0.129358297	-0.500178425	-0.264486105	0.036242181	0.188636197	0.342513877	0.166783142	-0.171156678	0.249742888	0.054978541	-0.063287849	0.313882004	0.298614349	0.260565301	0.483649465	0.434739843	0.313301316	0.172669279	0.420260639	0.103211803	0.461288974	0.411385995	-0.090315221	-0.506251027
TRPV1	-0.622097631	-0.194365312	0.080212086	-0.165477843	-0.341095592	-0.165211401	-0.133854833	-0.394175831	-0.669388005	-0.541481272	0.241502456	-0.208290567	-0.039693998	0.035642178	-0.079829854	0.041296841	-0.121555805	0.10286971	0.433612975	0.398873022	0.458445768	0.293901737	0.059189619	0.57330432
LPP	0.116904624	0.225145719	0.028420938	-0.437326114	-0.519365132	-0.193343513	-0.130134689	0.321389962	-0.152947737	-0.072505012	-0.113445639	-0.389135535	0.003696059	-0.101717856	-0.502654023	-0.153938161	-0.602462332	-0.444008164	-0.21522692	0.046379588	-0.126208577	-0.109367064	0.069717757	0.145316075
CCNE2	0.465522108	0.001049852	-0.04367374	0.192751786	0.107394271	0.201856091	0.25461136	0.24249904	0.650720779	0.502440545	-0.156379047	0.088128029	0.172440708	-0.06190467	0.056685745	-0.010413342	0.146670736	-0.000880244	-0.147449126	-0.071097456	-0.128415808	0.099928073	-0.300025872	-0.711552773
HNRNPAB	0.399591997	0.707910433	0.760573858	-0.569785284	-0.473636573	-0.860698856	-0.678935763	-0.319319753	-0.459521009	-0.555930744	0.268670685	0.123178411	0.387535645	0.338217801	-0.119240116	-0.380832516	-0.233558343	-0.064624933	0.215549558	0.19064949	-0.44294382	-0.234422018	0.136070963	0.181465489
LOH12CR1	0.130553162	-0.052057211	0.059961973	-0.014477932	0.077344476	-0.243811316	-0.420772448	-0.267974014	-0.055677854	-0.301455797	-0.077919538	0.379406871	0.336410764	0.699500721	0.541975325	0.36388709	-0.034146369	-0.10242939	0.541923332	0.001091841	0.091953839	0.061860393	-0.023528857	-0.32206703
SNIP1	0.705586379	0.610180302	0.238586749	0.00637172	-0.13423457	-0.085610186	0.187971756	0.582143867	0.476363185	0.600053277	-0.178633061	-0.27508189	-0.106779516	-0.497462341	-0.591107517	-0.583252187	-0.222714911	-0.200625713	-0.818300903	-0.228571851	-0.748028575	-0.407905261	-0.310499993	-0.163227764
COL17A1	0.013953177	-0.002362538	-0.041476349	-0.110292508	0.12922546	-0.173820936	-0.376055414	-0.140272392	-0.208482597	-0.290901919	0.166038373	0.238255143	0.008452204	0.377678176	0.242032229	0.249079299	-0.086749505	-0.14291277	0.211391738	-0.131294179	-0.011319646	-0.126206742	0.93082633	-0.006653952
BCL6B	0.772927349	0.225117411	-0.244397623	0.339244837	0.266046232	0.118280568	0.02531781	0.699274874	0.710310219	0.638804508	-0.273008638	0.067450268	0.016563203	0.029807766	-0.08508511	0.075734834	-0.290887393	-0.498215896	-0.547469536	-0.547339895	-0.543590871	-0.415590308	-0.332575737	-0.666182115
GRHL1	0.199005772	0.49866432	0.423781345	-0.262290478	-0.292444878	-0.711166337	-0.732917705	-0.192831853	-0.517965316	-0.56727095	0.445320467	0.092277555	0.197206422	0.412211004	-0.090640222	-0.112375825	-0.439482466	-0.28221735	0.166154157	-0.019719599	-0.337881247	-0.350367042	0.304974106	0.270748582
LOC644613	0.099381744	0.057959991	0.13322893	-0.035408608	0.048660592	-0.130594575	-0.155997217	-0.150243462	-0.007365647	-0.127105616	0.178623668	0.186886118	0.191090039	0.126157019	0.093909261	0.004820822	0.135199686	0.087357354	0.134828585	-0.012904417	-0.015494198	-0.017162163	-0.13531633	-0.147345348
ATP13A4	-0.210219915	-0.075034617	0.060311052	-0.309185477	0.017058082	-0.23768153	-0.404885332	-0.278298446	-0.29707223	-0.467788471	0.157413865	0.267787547	0.178367948	0.539376585	0.422106034	0.260383705	-0.035556092	-0.06439911	0.463542243	0.018492757	0.166064738	0.007207832	0.384582805	0.106439144
DIAPH2	-0.456195347	-0.326325394	-0.07024357	-0.059895175	0.025006562	0.228007505	0.255518796	-0.21818787	-0.020381766	-0.054219492	-0.290343541	-0.148158224	-0.260068304	-0.113388253	0.129276694	0.023942696	0.277625983	0.304692741	0.232979434	0.249811047	0.424529306	0.299325791	0.053897915	0.131719696
HMG20B	0.483361404	-0.252539243	-0.457850117	0.449257759	0.556125885	0.499276191	0.235819093	0.42849691	0.868970592	0.653419498	-0.157629578	0.417345702	0.247308748	0.132529006	0.313716073	0.372276121	0.170022393	-0.15966958	-0.245866597	-0.475098615	-0.122049867	-0.085224532	-0.268018088	-0.966087538
CD69	0.117793216	0.361034629	0.183349371	-0.047995106	-0.136095779	-0.199950325	-0.01052709	0.233529554	-0.019778813	0.091963044	-0.263326	-0.337790975	-0.333841159	-0.291349858	-0.37512274	-0.352492694	-0.195256496	-0.11918598	-0.369088505	-0.074474707	-0.319253932	-0.339894847	-0.137310146	0.277572118
KCNG4	-0.37848769	0.235972752	0.376580487	-0.351767051	-0.309719571	-0.385949228	-0.198505923	-0.369211134	-0.687309011	-0.536699911	0.216556837	-0.264447878	-0.26003996	-0.175040338	-0.24571511	-0.350146838	-0.002878023	0.207763371	0.100369588	0.283979473	0.029735548	-0.047103039	0.397735332	0.778189533
MLYCD	-0.082254432	-0.56715673	-0.431666889	0.298014749	0.45008505	0.446796526	0.203530384	-0.122067954	0.32017851	0.168636282	-0.140824331	0.516098983	0.358056328	0.431892516	0.768986738	0.619868343	0.364615952	0.106758333	0.415732839	-0.070401569	0.381174846	0.390007559	-0.05842626	-0.48392306
UHRF1BP1L	-0.20457568	-0.338365489	-0.081523834	-0.043789078	-0.061189987	0.492132204	0.705539833	-0.133873677	0.288883038	0.37071092	-0.069583086	-0.26284888	-0.264745414	-0.509137862	-0.005219946	-0.171049508	0.540927248	0.553648575	-0.005298894	0.413179133	0.363607711	0.593496801	-0.055756599	-0.141117543
ITGA11	0.256304789	0.007167951	-0.114216215	0.05184361	0.161921657	0.169865108	0.129515762	0.257235651	0.420028735	0.29556136	-0.122497332	0.123352973	0.140088118	-0.034341962	0.008113007	0.01173786	0.026577517	-0.093689221	-0.214806557	-0.205709653	-0.145801234	-0.118861426	-0.062855265	-0.411635333
TICAM2	0.024991311	-0.482271378	-0.622427393	0.368570074	0.510500537	0.769295426	0.555882206	0.460054082	0.722061124	0.726608981	-0.313877248	0.043759913	-0.219572591	-0.282342051	0.069838054	0.299939472	0.207131808	-0.020694963	-0.412274478	-0.370137188	0.139530091	0.026761656	-0.160290159	-0.529316104
SERTAD2	-0.306708075	-0.762375234	-0.70085755	0.21519597	0.291148994	0.743618332	0.511634752	0.16836743	0.352751725	0.349981933	-0.235084304	0.094559797	0.029647289	-0.017411331	0.306210161	0.559936457	0.210794285	0.039626928	0.13862221	-0.033913372	0.572807864	0.480620584	-0.108904601	-0.371065314
SPP1	-0.107861851	-0.082932514	0.054586015	-0.145995498	-0.172169561	-0.103395046	-0.058317134	-0.140082059	-0.109228307	-0.156304665	-0.185256387	-0.13724393	-0.078615863	0.169148932	0.151009514	0.096908642	-0.060818045	-0.043501995	0.295359941	0.190946515	0.219884491	0.191919273	0.217845008	0.006053257
HBE1	-0.426171857	-0.093677508	0.034889575	-0.168121016	-0.123741835	-0.172931701	-0.223146765	-0.25788472	-0.442501786	-0.434156574	-0.1248446	-0.071425454	-0.104301129	0.31477405	0.194069985	0.152771703	-0.152591915	-0.047710913	0.373258193	0.157832427	0.240125813	0.115864959	0.160102176	0.463507813
PCBD2	-0.290635397	-0.324919583	-0.20315653	-0.083014177	-0.223876324	0.349823663	0.407539502	0.030743712	-0.007113924	0.080532623	0.043484682	-0.158419925	0.181113068	-0.344844234	-0.258527866	-0.013261454	0.051060295	0.122035914	-0.005771079	0.259575637	0.367939678	0.385927406	-0.191462945	-0.00223386
ZBED2	0.0236939	-0.033689458	-0.192007005	0.080720876	0.301095991	0.097652823	-0.146192823	0.189705388	0.144805063	0.055784652	-0.01763256	0.176501928	-0.022088472	0.066135814	-0.007182599	0.149262215	-0.089197353	-0.191777826	-0.222598181	-0.38365378	-0.116272134	-0.351082575	0.209337558	-0.093358752
USP21	-0.15579973	-0.588592854	-0.483721589	0.205073891	0.259756365	0.469484054	0.209787539	0.023199098	0.356855364	0.224435937	-0.059387817	0.157999247	0.03854979	0.193980792	0.384301061	0.502086253	0.130555097	0.014237099	0.255740473	-0.035721592	0.453582365	0.3219384	-0.089232571	-0.51421024
RHD	-0.066769808	0.363823922	0.336506375	-0.268476101	-0.225341925	-0.398457197	-0.313046189	-0.181431959	-0.507377763	-0.423181736	0.19219025	-0.052286953	0.018390346	-0.082999788	-0.308412936	-0.306729448	-0.117130894	0.024087451	-0.065397322	0.05775368	-0.204124803	-0.260479105	0.152616485	0.532075562
AUP1	0.450474973	-0.049377587	-0.520056131	0.335623284	0.660783789	0.160008274	-0.361639447	0.539608492	0.421702336	0.277395486	-0.051267859	0.538744521	0.151825333	0.507959164	0.313708172	0.57152945	-0.328126952	-0.620766388	-0.303305467	-0.864444295	-0.373865286	-0.611672077	0.194812307	-0.538698084
MFN2	0.522845087	-0.068865087	-0.328233392	0.237787004	0.325957229	0.23896568	-0.006797042	0.3577087	0.566948713	0.425271466	-0.129089979	0.273732467	0.148996619	0.256995822	0.236932205	0.350391332	-0.081603282	-0.292743969	-0.181338785	-0.400681832	-0.207495274	-0.123367989	-0.154372202	-0.684791977
BRD9	0.272231612	-0.26472829	-0.652442186	0.375023367	0.47491797	0.307722514	-0.195173394	0.537237167	0.379123729	0.276657694	-0.017168751	0.397753793	0.245647318	0.376641647	0.184503978	0.644309458	-0.382739249	-0.621183068	-0.209007747	-0.672909595	-0.092962759	-0.351392643	0.029769247	-0.548771088
DERL3	-0.398861143	-0.407619168	-0.197319149	0.104013633	0.181852006	0.270971499	0.160450431	-0.157813138	0.016636138	-0.03169615	-0.259787584	0.09658861	0.005964475	0.120654389	0.292668076	0.25579653	0.188100996	0.133522033	0.261584279	0.062583275	0.400979518	0.227060296	-0.074186051	-0.031388984
SYTL2	-0.724167271	-0.166680449	-0.042169053	-0.116891694	-0.209257095	-0.009266762	0.052743297	-0.113897385	-0.546597885	-0.344567605	-0.071620896	-0.457786209	-0.446638538	-0.233070393	-0.255447393	-0.073487169	-0.151822095	0.026093942	0.069078349	0.211515422	0.35335816	0.090516495	0.094299071	0.80335464
SELM	0.652421295	0.145655765	-0.294241379	0.247522872	0.471869239	-0.063296729	-0.482629937	0.453659951	0.374350663	0.156441285	0.080225323	0.654349749	0.530815097	0.628072927	0.324489642	0.471538438	-0.354004103	-0.62958526	-0.182362796	-0.748646514	-0.487097641	-0.572206521	-0.027436186	-0.622846914
CTRB2	0.194195397	-0.321515526	-0.262685216	0.460652137	0.640811315	0.393132776	0.163460835	-0.075386538	0.537284948	0.304485673	0.072417211	0.639747989	0.352725407	0.212193024	0.575135666	0.345287481	0.542697772	0.249821212	0.102741983	-0.269688536	0.068935574	0.044873147	-0.166386884	-0.723895436
DCK	-0.180485132	-0.360844175	-0.244894474	0.075609505	0.000498064	0.593367387	0.776817564	0.118639159	0.381675414	0.525529623	-0.287872024	-0.336137143	-0.327356231	-0.650071187	-0.181723164	-0.131280045	0.389043167	0.382744635	-0.216008484	0.235217265	0.317472701	0.399502504	-0.192718285	-0.132012995
FOXI1	-0.529798953	0.174820258	0.387919577	-0.300578347	-0.481172383	-0.356487005	-0.105653203	-0.391123508	-0.7517534	-0.540257333	0.222964889	-0.434588613	-0.28081216	-0.289510335	-0.38540209	-0.414149336	-0.066563433	0.230899877	0.137045566	0.458872385	0.164320542	0.087091087	0.170246591	0.886019089
ZFPM1	0.150145658	-0.482532118	-0.504326069	0.120806076	0.2657311	0.38832455	0.084373414	0.1322969	0.438705962	0.235576723	-0.134136539	0.288081579	0.195775056	0.3801049	0.46277723	0.616261206	0.053044202	-0.166931614	0.24965735	-0.15634293	0.304522607	0.251688521	0.000272129	-0.736577797
UTY	0.10545829	-0.182236284	-0.147584199	0.136595554	0.207167614	0.08599728	-0.073488643	-0.05037564	0.14847129	-0.002314416	0.239542119	0.234063432	0.112310209	0.235290453	0.284087025	0.28122387	0.117124741	-0.040384255	0.176561068	-0.097682558	0.115137883	0.074166783	0.152227523	-0.43580996
GPR32	-0.42008589	0.286374488	0.434333506	-0.261482342	-0.477250251	-0.357336021	-0.030163268	-0.296772879	-0.664222469	-0.411967368	0.160235398	-0.498777154	-0.356299109	-0.440172557	-0.508596432	-0.54925904	-0.075290042	0.238801627	-0.037182748	0.415339176	0.020218217	0.002805199	0.102544228	0.874234614
KDM2B	0.129882965	-0.259346276	-0.33764933	0.455342033	0.369133058	0.306640707	0.128693605	0.19491464	0.390514806	0.270164906	0.10661709	0.213284182	0.074837392	0.103652608	0.223402901	0.304521639	0.122773432	-0.083753871	-0.038966889	-0.235595879	0.055207346	0.022046269	-0.219798574	-0.526041259
CYP26A1	-0.170611909	-0.236149966	0.000520487	0.148423055	-0.042504415	0.20582973	0.332619489	-0.274651174	0.083667226	0.096143651	-0.005071416	-0.108856566	-0.119064779	-0.225750553	0.063069144	-0.084647784	0.404371779	0.442217189	0.194854006	0.362890102	0.300667307	0.441564685	-0.163107703	-0.109964969
WNT2B	-0.655292139	-0.129841153	0.257914604	-0.22889381	-0.326074052	-0.098778468	0.13852941	-0.548203472	-0.596881398	-0.400277763	-0.044236335	-0.374278462	-0.376925112	-0.254940138	-0.078394831	-0.230603081	0.216835245	0.475728681	0.351601224	0.588087581	0.437300941	0.407458224	0.203539619	0.704671204
HIST1H2BD	-0.412886895	-0.696896454	-0.424594134	0.131124894	0.321443854	0.669797004	0.545089712	-0.145132645	0.29835654	0.236834766	-0.193931402	0.111274563	-0.084876961	-0.07715229	0.417324942	0.381631594	0.569741331	0.388608124	0.254695209	0.125012432	0.626517982	0.525029873	0.094297888	-0.257271253
GADD45G	0.734250699	0.855685164	0.504755282	-0.269801032	-0.261362353	-0.740848728	-0.661220383	0.191966696	-0.151325372	-0.209148682	0.165577164	0.147930193	0.371787497	0.258041452	-0.291472857	-0.354204655	-0.516644161	-0.44379858	-0.287648999	-0.266829023	-0.82804414	-0.664303146	0.05359187	0.010355446
ERGIC1	-0.176387299	0.132678863	0.031165127	0.112327361	0.161202068	-0.145342314	-0.255544556	0.031889518	-0.299054715	-0.187844543	0.227919197	0.212147886	0.190397801	0.030152469	-0.112479029	-0.02724247	-0.183830586	-0.132079048	-0.162393576	-0.272443047	-0.191824119	-0.382119187	-0.006016691	0.438607379
ABCD4	-0.561215046	-0.343743093	-0.155997716	-0.15672654	-0.107398792	0.088064107	0.013954181	-0.289684668	-0.411037247	-0.359902867	0.094073321	-0.178274603	-0.286748746	0.01614312	0.074080235	0.176265918	0.042904694	0.134809704	0.322807248	0.264701158	0.475815223	0.296436347	0.285340996	0.306912774
FAM193A	0.294573752	0.146182341	-0.226957169	0.216939369	0.099307111	0.162262802	0.130406792	0.588026098	0.332676057	0.511666413	-0.157117195	-0.285106005	-0.402045103	-0.330590892	-0.414101758	-0.099553083	-0.356233953	-0.333904481	-0.63893411	-0.364128862	-0.357355886	-0.35787227	-0.06573909	-0.094379084
NCOA6IP	0.754513502	0.166534017	-0.133693246	0.124183564	0.276642185	0.104903811	-0.053209558	0.444637553	0.674968424	0.468156204	-0.039498537	0.364920081	0.345087803	0.190006841	0.088223256	0.138755434	-0.069436298	-0.301136334	-0.331427314	-0.456327188	-0.448683856	-0.281915884	-0.207633671	-0.834660992
SKIV2L2	0.382882557	0.082168757	-0.084228855	0.292850804	0.361809239	0.331070845	0.341581271	0.290191442	0.575361386	0.586061683	-0.044229255	0.257289044	0.186746296	-0.372558165	-0.139622547	-0.206221617	0.27920733	0.155490601	-0.543712522	-0.312920772	-0.350286063	-0.253566698	-0.345904001	-0.419143214
GEFT	-0.484610964	0.035508916	0.227696705	-0.467294341	-0.416528617	-0.24290154	-0.117466098	-0.304766892	-0.676275349	-0.503474642	0.025408231	-0.256429757	-0.078958528	-0.139442629	-0.266021296	-0.196129195	-0.118025852	0.107533161	0.172514389	0.354371323	0.230147781	0.096089637	0.235470998	0.662220402
NUMBL	0.372339972	-0.153382441	-0.383785125	0.417338005	0.526682713	0.407243914	0.183321443	0.464975707	0.743755332	0.604221288	-0.229587998	0.301996626	0.133679927	0.038612973	0.168009442	0.259844371	0.058033929	-0.211903475	-0.366039162	-0.51636824	-0.190721636	-0.234051049	-0.252881241	-0.696009828
HDAC8	0.008249008	-0.657422173	-0.677942045	0.418733593	0.445390358	0.645301011	0.362025475	0.220198066	0.586148985	0.494132999	-0.337198821	0.216844818	0.023188928	0.244677757	0.551094345	0.673522623	0.16705971	-0.086501933	0.17019037	-0.18825533	0.384689242	0.350870623	-0.19465198	-0.631531188
SEMA3E	-0.165392441	0.040613054	0.102558972	-0.40958752	-0.312178983	-0.167762525	-0.067241996	-0.034610785	-0.249103269	-0.199631178	-0.185527234	-0.297137371	-0.208117026	-0.045869207	-0.136565073	-0.099914837	-0.131710394	-0.037397929	0.12431284	0.209082343	0.137899724	0.067359578	0.280694168	0.256491132
RGS5	0.054147156	0.235107831	0.109226049	-0.285467967	-0.299014325	-0.219491107	-0.160551175	0.121862329	-0.274364226	-0.179654056	0.286014663	-0.157391398	0.046925755	-0.134049556	-0.382903771	-0.175758607	-0.303381146	-0.209146208	-0.182530794	0.006462215	-0.164761789	-0.188524099	0.080641287	0.229512208
KDELC2	0.55202448	0.584947602	0.337053194	-0.136706161	-0.13478155	-0.183442622	0.066721151	0.38178802	0.319996805	0.366325353	-0.120846496	-0.093316877	0.119959098	-0.358140992	-0.458232932	-0.55736336	-0.138055605	-0.095483232	-0.620599156	-0.182400506	-0.658175062	-0.423968044	-0.404547745	-0.072169213
WHSC1	0.306231042	-0.09357557	-0.203192541	0.369341857	0.339187979	0.174467036	-0.024517385	0.170991447	0.393122391	0.22518388	0.137316953	0.350927096	0.267685449	0.145243047	0.130494544	0.216409854	0.064805404	-0.115182912	-0.085188022	-0.282840683	-0.108602296	-0.104653914	-0.178677627	-0.590703798
MUC13	-0.307403687	0.208003969	0.394320625	-0.281914059	-0.314330285	-0.362226098	-0.148212112	-0.405955268	-0.556072217	-0.463496456	0.027373581	-0.188814841	-0.125411086	-0.126044182	-0.175004901	-0.332377713	0.047213398	0.266061638	0.193168931	0.366266536	0.051346478	0.069548938	0.463839824	0.59581219
AQP3	0.543120185	-0.037210878	-0.217164823	0.478678967	0.467375572	0.319329938	0.240882576	0.289302033	0.763981662	0.647181942	-0.154044201	0.247568996	-0.005079554	0.003162931	0.265143352	0.106015138	0.25476845	0.016857919	-0.270582107	-0.328599572	-0.263056	-0.113073673	-0.283734264	-0.743297
FBXO44	0.053660879	-0.195519753	-0.105736622	0.178943003	0.324118624	0.010996304	-0.233362825	-0.219307963	0.015941203	-0.160582591	0.186597022	0.538778439	0.417151121	0.379499966	0.375369277	0.353937441	0.191048225	0.073549938	0.32968231	-0.142212459	0.121831681	0.01189679	0.100980025	-0.383413637
ENTPD2	0.124428452	-0.293239041	-0.367203983	0.533135101	0.615723018	0.319675332	0.047026659	0.135028319	0.423698964	0.242602611	0.161932762	0.456164253	0.161492479	0.226729064	0.407169257	0.416523221	0.261742893	-0.046035414	-0.000386045	-0.407897104	0.030146281	-0.087125521	-0.08478603	-0.567768492
MARK4	0.299079029	-0.070436695	-0.187548208	0.2998992	0.279365749	0.254686021	0.164577672	0.305295804	0.556663622	0.447740973	-0.155039447	0.148730569	0.10478072	-0.037833229	0.042402643	0.095350886	0.050169741	-0.118864019	-0.238662043	-0.277114069	-0.124585827	-0.106685136	-0.14712653	-0.528184892
SPRED3	0.203214422	-0.133893966	-0.117368091	0.045557467	0.088343011	0.185450665	0.1641768	0.127009698	0.404372289	0.289848799	0.048792294	0.046040803	0.031147042	0.03623765	0.15881768	0.112235951	0.099303268	-0.018035742	-0.002243984	-0.032691768	0.041959691	0.135426968	-0.190117654	-0.474844565
CTNNB1	0.364555418	-0.163793946	-0.385617715	0.328044313	0.256070185	0.603754925	0.629825419	0.619951097	0.905094137	0.932501186	-0.445263501	-0.163304334	-0.211585989	-0.418210652	-0.136731952	-0.011239798	0.087279741	-0.079897716	-0.565721759	-0.254711768	-0.137838813	0.040508204	-0.341800592	-0.617660333
C6orf201	-0.351504706	0.203207464	0.370508124	-0.364250899	-0.435257341	-0.433915942	-0.265365327	-0.372916495	-0.729864131	-0.58924469	0.103400173	-0.197868043	0.026978244	0.015997928	-0.185954502	-0.232123668	-0.17069252	0.091976241	0.266488282	0.342003695	0.090155082	0.052971159	0.012466498	0.733234727
EXOC6	-0.425154976	-0.51049279	-0.147687938	-0.088734604	0.002158877	0.411431305	0.422987881	-0.265171229	0.150748469	0.063734148	-0.230349822	-0.152347709	-0.211147978	-0.120188226	0.235301873	0.147648696	0.422299196	0.37652193	0.301898481	0.348727973	0.606784604	0.544615783	-0.039980597	-0.144873271
GPC2	0.338485112	-0.211658899	-0.228179603	0.228214383	0.432644939	0.223277684	-0.030261516	0.065445325	0.5367705	0.269058372	-0.081868686	0.465884388	0.24658463	0.403248078	0.501369092	0.400097702	0.206589496	-0.040596426	0.138893518	-0.265050486	-0.002272401	0.035752013	0.047730295	-0.785348772
ASB11	-0.104519514	0.171870037	0.103807616	-0.14572516	-0.379160742	-0.051138546	0.225460745	0.164388113	-0.163761699	0.096089342	-0.507353997	-0.687073438	-0.579617691	-0.440527429	-0.482500707	-0.352121829	-0.221236321	-0.028494311	-0.253838923	0.23457397	-0.032333836	0.087609711	-0.023975519	0.452006673
RTN3	-0.158815128	0.22372789	0.452835076	-0.296551556	-0.273444432	-0.355964695	-0.238949952	-0.46558787	-0.518957817	-0.506752907	0.518154749	0.217636594	0.490406007	0.007636054	-0.116267659	-0.25929064	0.102767364	0.282939169	0.224031315	0.273223947	-0.008170542	0.03854522	0.001402556	0.382150251
PSG7	-0.624462238	0.066580312	0.284993061	-0.37044984	-0.388974251	-0.299149519	-0.11839325	-0.390901837	-0.75833318	-0.573050329	0.122273451	-0.403686709	-0.366603925	-0.167873096	-0.235372591	-0.268373587	-0.071402506	0.19639284	0.21750996	0.399183873	0.239530815	0.106657694	0.32333814	0.913152519
ADAM33	0.025221096	0.18165579	-0.06702381	-0.136506763	-0.106009677	-0.240561897	-0.3099163	0.228384815	-0.289003411	-0.187875085	-0.194085708	-0.094831043	-0.055009504	0.086016376	-0.224712926	0.033067794	-0.485401936	-0.427439242	-0.145700472	-0.216845536	-0.187318847	-0.387410516	0.271897665	0.284214871
WDFY3	-0.202597165	0.082070725	-0.020427645	-0.270461617	-0.20810247	-0.191028021	-0.275479582	0.108831737	-0.327482315	-0.251652041	0.14942571	-0.217581321	-0.162807317	0.088562272	-0.190285886	0.029737536	-0.453781339	-0.347378453	-0.068227904	-0.06637921	-0.0189377	-0.183039088	0.272547903	0.408391065
KIAA0586	0.782677879	0.34068961	-0.056069563	0.158879366	0.35107322	-0.12569294	-0.334328994	0.413859289	0.492827291	0.3343616	-0.148185816	0.378847356	0.184108258	0.400796627	0.205932799	0.146540471	-0.241688746	-0.449733919	-0.329793247	-0.591414149	-0.630334201	-0.540886611	-0.076390845	-0.579375431
C8ORFK32	-0.019437122	0.302692244	0.212978831	-0.373021492	-0.32479627	-0.389644194	-0.320494371	0.069039214	-0.367216072	-0.264637517	0.070773232	-0.267257793	-0.147567025	-0.006706446	-0.315980124	-0.187103791	-0.419703086	-0.245452252	-0.063904052	0.009842177	-0.158468874	-0.213047417	0.163383588	0.447984276
STK10	0.081705733	0.04224068	0.233355504	-0.172309452	-0.09803575	-0.30568013	-0.325607657	-0.462484445	-0.231431436	-0.384023566	0.134643412	0.173263252	0.086097009	0.420658836	0.376641398	0.125205118	0.169128721	0.168283062	0.522463529	0.242619001	0.1251581	0.182717542	0.362395526	-0.132199317
GSG1	-0.107013829	0.311574591	0.422772529	-0.190039276	-0.262433356	-0.461957329	-0.248443584	-0.326697121	-0.513994409	-0.424770942	0.158044491	-0.10049901	-0.015428131	0.038880453	-0.067932158	-0.276587398	-0.021099346	0.124726738	0.183605104	0.237212449	-0.106316591	-0.021908164	0.132702987	0.512697318
EPS8	0.151239342	-0.31377688	-0.65417414	0.571965712	0.478132398	0.636736653	0.431845164	0.647368608	0.68403308	0.742566305	-0.282685887	-0.000736747	-0.209574237	-0.198165678	-0.008967239	0.296377486	-0.084061806	-0.297037012	-0.532883419	-0.505773195	-0.073742348	-0.165966559	-0.3088703	-0.431903619
CAT	-0.152075268	-0.546571761	-0.553409632	0.428898917	0.491465553	0.32935862	-0.099695736	-0.002151129	0.174504284	0.015947824	0.047387601	0.448933172	0.189342985	0.609539039	0.678010384	0.78967396	0.002330372	-0.21161329	0.373276473	-0.295485828	0.335975066	0.124000557	0.032994143	-0.393773694
RESP18	-0.293923942	0.162716987	0.310017341	-0.330402371	-0.418462084	-0.396360593	-0.248395232	-0.343213344	-0.645071251	-0.526539567	0.092345797	-0.146434336	0.08032513	0.044585079	-0.130183521	-0.185938678	-0.18215159	0.04472545	0.26787407	0.331386739	0.092933322	0.049015709	0.205444708	0.608211814
IQCD	-0.336732726	0.095547714	0.263849335	-0.071182127	-0.155674256	-0.241786899	-0.191436459	-0.337818	-0.463368255	-0.408335059	0.206013644	0.012635678	0.12205261	-0.083135832	-0.183000536	-0.2054334	-0.004612078	0.173353559	0.126708377	0.187878699	0.073003477	-0.03823631	0.135685798	0.477095071
RBM11	0.423094039	0.122304766	-0.206233336	-0.077328822	0.152032417	0.08555387	-0.083336519	0.545163882	0.445415489	0.337599639	-0.175211101	0.132508618	0.148422339	0.113777208	-0.072395897	0.13184025	-0.311724221	-0.431204709	-0.375543622	-0.454304299	-0.339964194	-0.359232071	-0.215940627	-0.417545814
RNF2	-0.233464648	0.265426341	0.205130891	-0.143933948	-0.381388689	-0.124178974	0.177850586	0.143925198	-0.284919633	0.029721903	-0.213634689	-0.712328638	-0.614100817	-0.560629669	-0.615348677	-0.504023183	-0.253487306	-0.020898795	-0.3862011	0.194830159	-0.119983515	-0.068894504	-0.064338792	0.727269268
ADAMTS20	-0.530427038	0.081105091	0.215801403	-0.317278137	-0.407004748	-0.233225495	-0.029159764	-0.237951153	-0.654144276	-0.416187285	0.017863858	-0.510716335	-0.450001403	-0.251868766	-0.319117091	-0.275493497	-0.124517126	0.128018373	0.091018385	0.354122609	0.191299016	0.099706117	0.125167827	0.87715186
MBTPS1	0.270339162	-0.164243496	-0.556282032	0.416339294	0.649892742	0.26695079	-0.166459712	0.485266154	0.451604466	0.34188314	-0.312381648	0.327554565	-0.124044877	0.371583272	0.325304136	0.507196679	-0.221551397	-0.491426094	-0.264640612	-0.71126393	-0.224478026	-0.457438099	0.128964975	-0.448059905
TGOLN2	-0.266442074	-0.295707753	-0.112750453	0.029952181	-0.386010738	0.245787906	0.45838921	-0.002134129	0.032106915	0.175259323	-0.187285585	-0.54630845	-0.249870848	-0.352012844	-0.225166552	-0.051662733	-0.003081367	0.129366484	0.137755927	0.467126232	0.448586213	0.601232751	-0.293724563	0.063653337
ARMCX3	0.472181005	-0.106125169	-0.243001515	0.296795093	0.391852612	0.257467082	0.061906553	0.299617225	0.673516462	0.427459928	-0.030770679	0.377417989	0.282773693	0.20607642	0.279496752	0.276984819	0.129559754	-0.158079413	-0.135059269	-0.371550417	-0.145406287	-0.127205004	-0.25308278	-0.849951921
TMEM25	0.31997025	0.101161536	-0.139193629	0.150226079	0.225575452	0.09343447	-0.001175674	0.330681108	0.354419332	0.285900594	0.053448274	0.072144561	-0.087692272	0.038224407	0.013208295	0.041763563	-0.084301012	-0.195391851	-0.291246914	-0.308086926	-0.290579298	-0.212917138	-0.139335304	-0.290233174
CXorf21	0.298574281	-0.320286768	-0.483453654	0.578740775	0.609409367	0.568741744	0.329020773	0.419338354	0.864568629	0.685537952	-0.281583366	0.267309505	0.012753298	0.011077222	0.2665157	0.327824901	0.21715082	-0.095450017	-0.28496676	-0.44917564	-0.037497248	-0.080097438	-0.253910882	-0.827162206
TFDP3	-0.542332411	0.042789808	0.194724785	-0.247960124	-0.406441995	-0.136709948	0.117316298	-0.212313308	-0.52317759	-0.272258156	-0.288113951	-0.641492152	-0.62061954	-0.401135836	-0.386378516	-0.348910549	-0.074966593	0.197382976	0.028122403	0.426967662	0.228014938	0.179701276	0.229949924	0.816842406
MKL1	0.754352121	0.273257798	0.050912338	0.021877468	0.192966457	-0.062133838	-0.19571419	0.245322561	0.490266348	0.303189272	0.14553121	0.432352156	0.427308041	0.221493858	0.083608319	0.046579607	-0.04670198	-0.194589818	-0.240419627	-0.363630036	-0.48181232	-0.310624976	-0.091157244	-0.724485612
ZFYVE16	0.298152207	0.161908981	-0.252473329	0.031146167	0.149889561	0.21052445	0.13049692	0.671427835	0.428821068	0.515729254	-0.237711566	-0.179756924	-0.277035502	-0.301081611	-0.385491637	-0.114295402	-0.344489316	-0.394956348	-0.733609603	-0.484960393	-0.417760703	-0.486850259	-0.171661503	-0.118408004
RRAGB	-0.3104599	0.007171719	0.092379159	-0.138957504	-0.393528066	0.022747874	0.323441635	0.012399144	-0.193798207	0.008806815	-0.391593657	-0.684785339	-0.562641407	-0.415050928	-0.347909007	-0.298938436	-0.04037045	0.114776475	-0.051502414	0.394827824	0.188927638	0.314287402	-0.158008774	0.46941003
FHOD1	-0.106861362	0.006892279	0.013001392	-0.195998492	0.006034825	-0.264364468	-0.4384519	-0.117519599	-0.297313381	-0.356662063	-0.077578288	0.06949735	-0.097064434	0.465453179	0.25115337	0.251933968	-0.232399812	-0.216088278	0.287582093	-0.077086728	0.053952749	-0.121633115	0.43100544	0.128884507
MSH5	-0.522902509	0.149394313	0.407939079	-0.383063697	-0.44839464	-0.417925829	-0.213293358	-0.471993709	-0.814082473	-0.651173524	0.143285752	-0.311211042	-0.179598939	-0.077616661	-0.208289414	-0.282360812	-0.067232516	0.204097601	0.290207751	0.440044419	0.196494665	0.121580854	0.136829821	0.837634225
MAP3K11	-0.034259651	-0.023495216	0.070720631	-0.229605458	-0.302290829	0.008942452	0.130061791	-0.131431668	-0.129340164	-0.067021212	0.18958959	-0.249017817	-0.144588442	-0.302432223	-0.292627636	-0.159297778	0.064101286	0.169907531	0.012780212	0.294344076	0.154079781	0.215060922	0.274521737	0.003007844
RORC	-0.265243625	-0.576246425	-0.60021641	0.234085362	0.170914239	0.511248153	0.328953594	0.167411196	0.208675932	0.236204336	-0.156600686	-0.088827535	-0.193542748	-0.010705143	0.181348877	0.436120348	0.009701516	-0.068268555	0.101069894	-0.023112028	0.437828362	0.305344201	-0.144643013	-0.220853982
SLC38A2	0.648837779	0.839130396	0.415506933	-0.003788405	-0.196990796	-0.547710376	-0.376190543	0.411338356	0.026023951	0.102414695	0.00052167	-0.165455376	-0.028716577	-0.151378188	-0.578302649	-0.549184948	-0.516254031	-0.415799833	-0.626994725	-0.315560519	-0.872497405	-0.729549214	-0.068874451	0.128031477
GSTM4	-0.316820843	-0.190740989	0.021297065	0.014074616	0.057902512	-0.185184647	-0.281596514	-0.448011543	-0.407362148	-0.479003953	0.178367823	0.256592439	0.151975101	0.437608892	0.480268168	0.286081113	0.140709837	0.141422284	0.591671081	0.150472103	0.306375111	0.143988194	0.040536664	0.187689606
GRIK1	-0.281359479	0.2638398	0.160877985	-0.126252769	-0.256071569	-0.34107361	-0.250077487	0.031801767	-0.5530856	-0.354711275	0.11018085	-0.368842023	-0.323197562	-0.131980845	-0.37114599	-0.229163339	-0.366394964	-0.205127826	-0.136669382	0.025700796	-0.119724744	-0.244713608	0.149768329	0.776817028
GALNT11	0.121791654	-0.475367716	-0.637182901	0.451323747	0.633060892	0.371386027	-0.121550544	0.186880386	0.374514925	0.157880964	-0.125709843	0.606322282	0.312367142	0.622774306	0.681548075	0.816463105	0.003440409	-0.329479001	0.203531895	-0.504560226	0.15804423	-0.077835258	0.167143493	-0.651582563
BASP1	0.288000887	0.653336952	0.762490955	-0.373348095	-0.496529267	-0.552988483	-0.104936603	-0.294446003	-0.304469343	-0.212760631	0.252446511	-0.198551792	0.044622372	-0.332470643	-0.430013752	-0.741466901	0.130246402	0.364516811	-0.078556101	0.397269508	-0.389575782	-0.059694359	-0.147595161	0.291128098
CCT3	0.319933269	-0.175106762	-0.518795852	0.805468766	0.791343227	0.441705414	0.14101242	0.505429579	0.709321075	0.657163986	-0.271880315	0.291933065	-0.183180031	0.083021204	0.292095977	0.352770119	0.053850848	-0.253576722	-0.423274284	-0.691949821	-0.265396878	-0.397029529	-0.180296637	-0.527798756
EHD1	-0.190183015	-0.507714973	-0.464341565	0.070807624	0.374618822	0.284333094	-0.126837428	-0.065835113	0.084625284	-0.078675008	-0.084677433	0.318648761	0.007288434	0.438208009	0.485028244	0.634084192	0.060853057	-0.100865931	0.318352216	-0.203150468	0.382950549	0.076723021	0.261632352	-0.329655185
RND1	0.818349505	0.881525426	0.601181873	-0.237657626	-0.22951967	-0.68207555	-0.517873093	0.125177863	-0.015349029	-0.086240489	0.248340406	0.170069501	0.364397544	0.122033753	-0.297357632	-0.477694877	-0.299795092	-0.238467292	-0.326850562	-0.183439942	-0.861352205	-0.562863602	-0.02500938	-0.112747213
ITSN1	-0.334345492	0.225305926	0.452498059	-0.173670329	-0.24546827	-0.552138918	-0.42240212	-0.550266906	-0.695104981	-0.699248338	0.267582175	-0.086055885	-0.092399391	0.214414797	0.098795769	-0.182447913	0.008120186	0.161905219	0.421249856	0.310553722	0.06679388	-0.010952393	0.178183557	0.640871677
RPS16	0.133222986	-0.161440849	-0.495084521	0.750893979	0.610744977	0.280146051	-0.023603169	0.454943138	0.3823811	0.360250196	-0.239332146	0.165265086	-0.167216603	0.139312009	0.155918914	0.378484023	-0.144186757	-0.392329409	-0.302409874	-0.617051771	-0.152240512	-0.402619429	-0.059651353	-0.272535445
UBIAD1	0.696993589	0.725997806	0.361392335	-0.116811915	-0.197415492	-0.417121296	-0.251288724	0.401902357	0.141542321	0.21782609	-0.038046077	-0.098295909	0.086391269	-0.165966135	-0.499297376	-0.491720663	-0.421739404	-0.349183962	-0.599624524	-0.256624744	-0.794130274	-0.568339331	-0.225814504	-0.030155881
EVC	0.191472172	-0.161055108	-0.095448972	-0.106421662	-0.126761043	0.063074293	0.016934926	0.022745548	0.223736893	0.080009013	0.084688727	0.122172644	0.32817801	0.246130203	0.213237555	0.243240322	-0.025704744	-0.066363728	0.280012358	0.114490026	0.172890086	0.288256165	-0.155563624	-0.47191246
CWF19L1	0.388149604	0.067034408	-0.070704137	0.131811413	0.296446016	-0.058363109	-0.299143357	0.091474769	0.175858508	-0.008350015	0.285821865	0.726770071	0.843037554	0.443140827	0.282715288	0.276765424	-0.04990331	-0.216586326	0.036772189	-0.39371901	-0.256970765	-0.270261607	-0.151215697	-0.436252821
KCNA4	-0.49039489	0.101083143	0.279328143	-0.144510593	-0.262673698	-0.270740388	-0.099557129	-0.391263543	-0.650103217	-0.473306749	0.147057997	-0.282607046	-0.288503976	-0.162923361	-0.178283378	-0.26357601	-0.002528244	0.22381357	0.158839809	0.32631142	0.145132713	0.042242804	0.30964565	0.770899918
RASL11A	0.601041065	0.75272701	0.60320262	-0.167867668	-0.036655137	-0.708297036	-0.635273025	-0.119969969	-0.155723497	-0.282511904	0.375045148	0.351114175	0.344388463	0.334454184	0.0156138	-0.327199253	-0.109492131	-0.102385979	-0.078367493	-0.196164231	-0.719700749	-0.541276726	0.007793078	-0.005855103
ZNF187	-0.536853407	-0.538299688	-0.311111643	-0.047837663	-0.040471048	0.218038739	0.073073697	-0.210291218	-0.249528755	-0.256290823	0.065520015	-0.071383883	-0.073301024	0.115535721	0.198930362	0.381386892	0.06123511	0.075432653	0.451493446	0.225976293	0.637039196	0.412410157	0.111541112	0.112652015
SETD8	0.554423473	-0.117827434	-0.409606687	0.316538944	0.485513762	0.290764793	-0.051436853	0.409343821	0.654436544	0.438214055	-0.025764296	0.468833547	0.290548206	0.291512047	0.265958051	0.419715766	-0.053493291	-0.346146152	-0.227988337	-0.554886599	-0.228884142	-0.270542105	-0.048932649	-0.863348988
OR6C76	-0.341013206	0.262694755	0.392327615	-0.096779624	-0.300086176	-0.400068285	-0.191842021	-0.333575139	-0.654513489	-0.499131549	0.316506438	-0.192152189	-0.060277054	-0.146519902	-0.266688051	-0.355869736	-0.034825807	0.170947195	0.117785025	0.274622058	-0.008506666	-0.023498186	0.098576895	0.760758218
ANK3	0.250312541	-0.299716618	-0.369830384	0.516800697	0.599858117	0.44069889	0.198721658	0.208950754	0.657378472	0.45156365	-0.049568931	0.437453027	0.193878098	0.153580174	0.394395003	0.357687284	0.317809977	0.007539569	-0.084405248	-0.376652797	0.008801873	-0.037911324	-0.280193674	-0.776841221
SCYL3	0.356609245	0.306412593	0.456632804	-0.107531617	0.022425159	-0.385303225	-0.342770548	-0.427434356	-0.064529251	-0.291011398	0.383608254	0.579747246	0.687328498	0.377741126	0.356490007	-0.106184009	0.302812576	0.238822777	0.312943954	0.080816626	-0.239963055	-0.048566623	-0.118488624	-0.247458889
TPST1	0.845933935	0.582775403	0.277338952	-0.03352868	0.092026688	-0.308204313	-0.33013993	0.295723182	0.363680259	0.222517812	0.096962043	0.326968035	0.369756136	0.172676278	-0.090242188	-0.197947154	-0.176932089	-0.28797519	-0.409130779	-0.396787498	-0.743730698	-0.532347127	-0.115261129	-0.500338045
MGP	0.242526341	0.421812335	0.273727529	-0.196668848	-0.319571497	-0.448435809	-0.318791859	0.113051179	-0.192699616	-0.174857558	-0.056071295	-0.146536743	0.042075659	0.06172531	-0.251852551	-0.233738614	-0.376425258	-0.261497836	-0.044864737	0.031051852	-0.307782481	-0.243468224	0.105514929	0.186093828
ABCC5	-0.097138642	-0.685149693	-0.698551447	0.331340648	0.444104141	0.615319752	0.22452114	0.205735877	0.472529173	0.305857134	-0.248858428	0.248792038	0.064056291	0.301701491	0.484046465	0.719523562	0.103540894	-0.159352088	0.181458254	-0.249725162	0.44966795	0.250432238	-0.08091613	-0.620030243
FGFR3	0.152591356	-0.35951775	-0.200855459	0.079877389	0.18876703	0.300375892	0.164371206	-0.110019916	0.454304179	0.204709796	-0.02351053	0.319950661	0.275486702	0.270937647	0.465959523	0.350316497	0.324501643	0.165499474	0.327420855	0.064182858	0.27450681	0.373001868	-0.231189334	-0.733707552
TP53I3	-0.412550184	-0.016183525	0.242602971	-0.248669698	-0.362894642	-0.246399599	-0.14352732	-0.436493885	-0.577518918	-0.511122479	0.186184724	-0.225078174	-0.102140739	-0.086278153	-0.168394084	-0.145830502	0.003851398	0.202475751	0.314153354	0.400294793	0.307871728	0.17222753	0.188377457	0.451260382
C6orf129	0.006303967	-0.633973595	-0.605409548	0.505403012	0.79819912	0.665096095	0.273435482	0.036023693	0.595883685	0.378365905	-0.076375391	0.63240195	0.215492483	0.303054877	0.732343759	0.664216263	0.521430418	0.139486046	0.150666232	-0.36985496	0.293420857	0.161527369	0.01543036	-0.741306952
SMC1A	0.371218678	0.016450462	-0.270318959	0.229398133	0.275286117	-0.069449279	-0.383748994	0.265328805	0.204571286	0.070848797	-0.271206174	0.271121219	0.121629746	0.538328134	0.306260105	0.435229415	-0.334315228	-0.499069098	0.023664549	-0.430999225	-0.206868843	-0.299566283	0.047066531	-0.374475042
C15orf23	0.164428432	-0.186664572	0.009924081	0.074886076	0.272670017	0.049142549	-0.101461915	-0.363577732	0.116656943	-0.135179599	0.30823437	0.728056982	0.74336002	0.482387491	0.642500322	0.336171053	0.445155755	0.264624661	0.486307844	0.019935894	0.132903216	0.233156742	-0.145834862	-0.500681511
PPEF1	-0.509160185	0.145552578	0.354244413	-0.32452083	-0.384057632	-0.364606561	-0.177610208	-0.394955934	-0.721812225	-0.57484768	-0.123413221	-0.266352489	-0.120740204	-0.053196134	-0.170813538	-0.261014137	-0.093967467	0.153995678	0.25183742	0.376388107	0.158640421	0.086139115	0.163154816	0.850215191
DHX57	0.180881339	-0.475839247	-0.492613409	0.360822425	0.513333235	0.444903905	0.124245184	0.123185606	0.584795328	0.315255985	-0.085411124	0.461371512	0.244439513	0.413001784	0.618003583	0.616595759	0.249647888	-0.061947911	0.222257284	-0.277897161	0.227281685	0.178761855	-0.193530275	-0.826771105
AGFG2	-0.211185233	-0.527430101	-0.138058518	-0.039450266	-0.062690948	0.368833191	0.394630833	-0.375021114	0.164473422	0.056794654	0.05544402	0.079999998	0.177496922	0.004160246	0.338162561	0.221161139	0.487285503	0.463032628	0.511594437	0.466993339	0.604688624	0.752073468	-0.109959931	-0.415867971
CSNK1G3	0.040794773	0.055672178	-0.213678528	-0.017323328	-0.102530108	0.247862871	0.312364537	0.516888177	0.176034802	0.356291267	-0.157780155	-0.374006746	-0.242830989	-0.537029138	-0.572389115	-0.212193368	-0.27763375	-0.241956076	-0.625690452	-0.180323519	-0.162190833	-0.221218256	-0.119340108	0.078744706
UPP2	0.149059871	0.327441661	0.208651491	-0.063166478	-0.285602005	-0.057832711	0.223589804	0.244518014	0.085933962	0.266651304	-0.414894452	-0.513163707	-0.366697125	-0.513430036	-0.518713688	-0.501696837	-0.15257223	-0.017214597	-0.453100536	0.107880117	-0.25951579	-0.12036011	-0.044389211	0.222007117
TTN	-0.009490208	-0.189846857	-0.261388379	-0.064842606	0.13644578	0.066222513	-0.160490695	0.054495529	0.021968868	-0.04884769	7.43E-05	-0.013967788	-0.286271029	0.271575811	0.227805122	0.352014571	-0.11594649	-0.206719457	0.123804982	-0.140650803	0.131395647	0.003081114	0.759877569	-0.156700003
KCNMB1	-0.428719119	0.086381327	0.024536395	-0.140040756	-0.347187436	-0.239821062	-0.196719942	0.022208945	-0.593154829	-0.374790295	0.071067092	-0.519420374	-0.462177244	-0.193147773	-0.452887716	-0.131743047	-0.451749582	-0.223608632	-0.071199367	0.110773042	0.101248967	-0.141723076	0.230446837	0.738418358
MGC42105	0.280958901	0.403814104	0.142526771	-0.044956773	-0.098773723	-0.352453839	-0.362820189	0.221565252	-0.095151244	-0.121179134	0.317812123	-0.086913872	-0.089172384	0.10233492	-0.228417252	-0.115351506	-0.393135258	-0.355846603	-0.219453947	-0.217991063	-0.414911739	-0.396194362	0.210146279	0.099896319
ELF4	-0.074196265	0.2137534	0.532692284	-0.29259742	-0.54189517	-0.274840702	0.143200483	-0.434220696	-0.24674196	-0.154412695	0.071857078	-0.370597321	-0.1090029	-0.320659172	-0.212198942	-0.504191556	0.211227644	0.468001887	0.206811164	0.630586993	0.110089139	0.337220784	-0.269754679	0.251645142
MPHOSPH10	0.618116084	0.877718809	0.582725882	-0.452503292	-0.413429571	-0.632041135	-0.385368353	0.254295594	-0.107945716	-0.046547285	0.04302767	-0.229192183	-0.018755629	-0.197968019	-0.627242802	-0.656816657	-0.4412263	-0.272978302	-0.523015154	-0.112054462	-0.79156811	-0.586529622	-0.050045723	0.18487397
PAPOLB	-0.395158202	0.158196103	0.339146342	-0.34616857	-0.568920575	-0.171662443	0.250247476	-0.189925627	-0.480111183	-0.161532113	-0.075787193	-0.705562096	-0.517344735	-0.562413923	-0.488229259	-0.532093043	-0.035035604	0.273751934	-0.047249789	0.541056151	0.136358079	0.251908255	0.118393317	0.776659227
KRAS	0.524249008	0.086317824	-0.195439929	0.305849126	0.228225374	0.228393303	0.168465449	0.543065408	0.723896888	0.650143816	-0.061643355	0.031329231	0.001934801	-0.107303378	-0.106930573	0.016737361	-0.129248616	-0.289905537	-0.483724645	-0.385546167	-0.35542852	-0.229972543	-0.226064481	-0.593649081
LMBRD1	-0.300547174	-0.442267334	-0.134210298	0.339006957	0.092190712	0.47500514	0.597395117	-0.237427398	0.182555809	0.20875439	0.003808389	0.01986989	0.108059163	-0.285661694	0.147693734	0.040803182	0.544981082	0.487920176	0.193450382	0.347844629	0.454534778	0.592379145	-0.252084726	-0.1529266
PPYR1	-0.438492296	0.218088629	0.423262783	-0.397155376	-0.414417975	-0.453008859	-0.257212725	-0.458568034	-0.797697522	-0.634200368	0.179816782	-0.202104103	-0.062131621	-0.059751904	-0.184122734	-0.310820558	-0.071100535	0.202244523	0.256321515	0.380580781	0.092232967	0.021649296	0.235968835	0.866456709
MRPL43	0.084723255	-0.124050208	-0.186189212	0.258572131	0.327992801	0.12729566	-0.096227204	0.044023931	0.17428077	0.027884769	0.059330044	0.338284467	0.178928578	0.205209754	0.195188719	0.221490118	0.10112599	-0.026307607	0.038609248	-0.216966156	-0.014971788	-0.076495765	-0.161038863	-0.32337637
LRBA	0.095965966	-0.391282374	-0.442534897	0.427879114	0.338938509	0.734886262	0.738024526	0.33939498	0.764800587	0.824941915	-0.470250708	-0.103584341	-0.252530088	-0.381854793	0.071418124	0.098594427	0.331737371	0.18154991	-0.317375103	-0.083466911	0.128797918	0.296800572	-0.280909517	-0.474398165
PNKD	-0.542327621	-0.040329378	0.505823979	-0.474283948	-0.632066541	-0.201080337	0.195464399	-0.716835332	-0.579746219	-0.491190963	0.284777308	-0.382313474	-0.068121138	-0.339297234	-0.196623115	-0.427902219	0.356954606	0.662566588	0.490659359	0.869511381	0.487062443	0.64610532	-0.044572817	0.531827939
DVL2	0.080105106	-0.37170366	-0.674562577	0.285574887	0.525758181	0.468134562	0.028440909	0.505434732	0.445278305	0.387155143	-0.408412457	0.303040855	0.041619299	0.33111436	0.30610346	0.618872943	-0.229133721	-0.459455162	-0.17925597	-0.579316832	0.014202924	-0.184657238	0.117485751	-0.403670888
GUCY1B2	-0.241675056	0.009250773	0.102343394	0.021819862	0.092392174	-0.278499946	-0.39041493	-0.352573158	-0.491878174	-0.504865657	0.16370725	0.213715857	0.054565093	0.290263714	0.211407704	0.126511519	0.055758753	0.06490216	0.340762043	0.011007709	0.10529628	-0.099043115	0.423235118	0.323462066
LOC649159	-0.512676126	0.22294321	0.463910911	-0.376709468	-0.386932607	-0.422909544	-0.204175106	-0.449592042	-0.753737568	-0.616567838	0.170273304	-0.230585251	-0.087718182	-0.145172189	-0.247818134	-0.394570955	-0.014392842	0.253126313	0.188261663	0.374004215	0.095070834	-0.010329274	0.073131492	0.871419327
CDKN2C	-0.193326458	-0.268472148	-0.102766253	0.044740495	-0.097924442	0.081062396	0.03102064	-0.213853944	-0.081401098	-0.110810614	0.224724033	0.026535983	0.136581177	0.109117708	0.141549154	0.190409052	0.013024489	0.064172654	0.311618726	0.212621053	0.322437661	0.328186361	-0.047941255	-0.079660241
FLJ41733	-0.07586886	-0.015270763	-0.054286914	0.129193747	0.186764338	-0.100409962	-0.238777639	-0.034568231	-0.124829527	-0.162070264	0.165476724	0.15562472	-0.039124195	0.301439329	0.258628568	0.194194705	-0.083975495	-0.149057432	0.106328447	-0.174004097	-0.027271465	-0.165976418	0.195795759	0.068660035
KIF2B	-0.558323807	-0.087531821	0.042834975	-0.056887576	-0.234549309	-0.072791461	0.040719133	-0.205900474	-0.48521388	-0.274211201	0.052713455	-0.433128982	-0.465453527	-0.208067819	-0.182957611	-0.117483293	-0.075783117	0.125378949	0.122703642	0.281553813	0.279863811	0.15829089	0.039857378	0.735964023
IL4R	0.747568163	0.756512748	0.365608396	-0.166372554	-0.084483777	-0.654508612	-0.707403386	0.256716375	-0.048444675	-0.151913167	0.249044825	0.208139674	0.268410796	0.37158436	-0.169389421	-0.175763898	-0.53070506	-0.533215116	-0.303513505	-0.424768544	-0.810681934	-0.713975792	0.007277466	-0.104130042
KIAA1632	0.304338841	-0.36151597	-0.647951743	0.354580179	0.419304194	0.432824873	0.074950555	0.53016016	0.621900746	0.473934602	-0.189055707	0.199566923	0.041398416	0.334262847	0.340857479	0.622007308	-0.205676259	-0.49160245	-0.119661667	-0.501531099	0.031253532	-0.073013832	-0.060373065	-0.729928049
CCM2	-0.04904042	-0.363192275	-0.286975328	0.054190206	0.205348657	0.236847127	-0.014381054	-0.081211404	0.153445992	0.002782689	0.054700733	0.255722786	0.152871057	0.28461563	0.363120617	0.417204817	0.141778189	0.022368435	0.271143198	-0.069617266	0.301140187	0.165382236	0.184219822	-0.403537214
COX4I1	-0.038442518	-0.323564327	-0.336255793	0.506060255	0.321309553	0.302170441	0.177496843	0.12557442	0.302228057	0.279807162	-0.175730038	0.205854754	0.173353483	0.151098328	0.330566184	0.329387622	0.048361255	-0.071710457	0.084916581	-0.15049701	0.151189111	0.100813341	-0.245232761	-0.292525407
C20orf112	0.184703389	-0.228583606	-0.270265214	0.344021692	0.34448751	0.383860748	0.238365562	0.190037002	0.557363079	0.408994741	-0.123163509	0.218604668	0.133471768	-0.008992722	0.153503475	0.199964354	0.175438846	0.011755911	-0.134466834	-0.21019363	0.022733208	0.050361316	-0.315495584	-0.603579011
WDR91	-0.149594614	-0.292893297	-0.056117469	-0.0657926	0.129155266	-0.070994501	-0.313909166	-0.414875458	-0.178162663	-0.39349717	0.0632604	0.487685127	0.431058874	0.720307896	0.677887047	0.511689189	0.130389465	0.054642425	0.695562835	0.087543824	0.335534074	0.270795758	0.046935329	-0.192413813
CBR3	0.082191807	0.051320771	-0.09273046	0.076504333	0.295605715	-0.165917503	-0.42817639	0.059873419	-0.064345923	-0.196654149	0.150210174	0.284011663	-0.007446392	0.356926651	0.172408915	0.257764399	-0.13068749	-0.251968226	0.035496394	-0.376471348	-0.134408081	-0.387257294	0.516252013	-0.094477116
FLJ32784	-0.419158069	0.094559177	0.307852789	-0.314412414	-0.368563232	-0.320142301	-0.143721078	-0.442282635	-0.628876421	-0.497352033	-0.000295095	-0.266918485	-0.238144208	-0.075741005	-0.129562097	-0.253213351	-0.021546428	0.237646264	0.291875448	0.419087541	0.187810502	0.126186288	0.326555421	0.660352406
POPDC3	-0.448643571	-0.033843801	0.090379701	-0.271088671	-0.14030046	-0.209346131	-0.221380414	-0.297422892	-0.540031468	-0.474953544	-0.169489812	-0.145518142	-0.271744225	0.162953811	0.07528555	0.040037456	-0.079567484	0.054646086	0.308509657	0.195713155	0.212450254	0.065243411	0.532880995	0.572050782
PPP2R4	-0.09835777	0.444862256	0.685808047	-0.591652309	-0.81882177	-0.590922879	-0.147540792	-0.39684256	-0.64478314	-0.46443138	0.283275323	-0.443997916	0.01085824	-0.237963763	-0.451040161	-0.597172105	-0.15246487	0.215362761	0.199809787	0.654665846	-0.034967152	0.24162509	0.026509363	0.602586773
SECTM1	-0.265348912	0.047316649	0.239355167	-0.081874061	-0.068053102	-0.069438615	0.072335437	-0.260029441	-0.266990111	-0.183832063	0.050846546	0.033136422	0.10474817	-0.22322625	-0.133663054	-0.245658143	0.232793206	0.316261311	0.024125186	0.192951438	0.058714163	0.057063419	-0.191793899	0.290771729
FBXO32	0.243255032	-0.253658587	-0.226553626	0.241920321	0.402530645	0.156021957	-0.115074151	-0.086726538	0.307817021	0.02752679	0.104028672	0.651862931	0.553809652	0.558381632	0.639170516	0.502878619	0.227593402	-0.021366786	0.344738787	-0.210293748	0.095500633	0.084268108	0.006262558	-0.688633446
NOG	-0.29920573	0.335701846	0.473798825	-0.473456048	-0.453296615	-0.419553362	-0.158934275	-0.339566434	-0.674169808	-0.475243317	-0.012387716	-0.314569722	-0.181525347	-0.214498521	-0.334280897	-0.466197097	-0.066808538	0.22781373	0.056582111	0.36885298	-0.051546013	-0.024526398	0.121741917	0.816854997
ZNF507	0.729938108	0.317214678	-0.088924353	0.15083564	0.26587261	-0.06346436	-0.242577222	0.506611997	0.474506342	0.32112039	0.029144504	0.437906622	0.493303204	0.325069986	0.074208164	0.136517731	-0.286213366	-0.478840751	-0.35971117	-0.571958829	-0.606489906	-0.46237215	-0.295287363	-0.561083594
MEGF10	-0.261451863	-0.304814192	-0.324661342	0.106317468	0.011133204	0.59743851	0.732407479	0.303520235	0.355681227	0.545971782	-0.471611642	-0.433744666	-0.430406372	-0.621323194	-0.288501169	-0.147233654	0.148559702	0.177649647	-0.378002137	0.100164126	0.206313588	0.265879907	-0.208090229	0.071231592
TTC8	0.492969209	-0.214769969	-0.463200604	0.455503492	0.529874312	0.516866668	0.294419102	0.533880214	0.914239143	0.746697729	-0.209491908	0.3621523	0.245991841	0.085219666	0.259714909	0.334643301	0.083505745	-0.222061311	-0.334842501	-0.504271618	-0.181442115	-0.112333476	-0.361006015	-0.896193389
RNF215	0.361360814	-0.257748223	-0.472421439	0.431055641	0.644157756	0.495585101	0.188521914	0.458933136	0.80563693	0.615473214	-0.202634518	0.397969349	0.129659869	0.109493528	0.288847061	0.378910191	0.144127419	-0.193325825	-0.315002784	-0.583306771	-0.124849054	-0.236482583	-0.170049176	-0.813039682
SPAG1	0.385066095	-0.201398389	-0.239588555	0.07216565	0.236648783	0.280406865	0.084684817	0.153437068	0.525728668	0.275292974	0.171496233	0.488481101	0.586506139	0.293802918	0.349783234	0.353149425	0.158135322	-0.081955348	0.070751221	-0.19852469	0.00665069	0.126026076	-0.205896314	-0.795407325
FN3KRP	0.036817559	-0.42088339	-0.559720007	0.779912279	0.614044329	0.531363059	0.278542762	0.19202734	0.455145931	0.459004651	-0.098856004	0.296771183	-0.03446905	0.059726665	0.354721366	0.436506032	0.202149485	-0.013595859	-0.094281538	-0.33899502	0.097629406	0.036793025	-0.148322319	-0.433228029
C4orf50	-0.604607952	0.053678295	0.299742521	-0.326971379	-0.361379599	-0.27149468	-0.100328973	-0.437770657	-0.740413347	-0.55272075	0.170161214	-0.377227733	-0.373007189	-0.233880343	-0.276648648	-0.290770381	0.006541913	0.274354151	0.193118751	0.419151594	0.24752751	0.129346962	0.315638534	0.848900189
PDHX	0.067338295	-0.203394942	-0.33704294	0.791181041	0.591116857	0.459745331	0.354949501	0.235517159	0.519639993	0.534197159	-0.135867445	0.178689079	-0.107024663	-0.185811301	0.140891915	0.092480655	0.284767824	0.086874347	-0.319569166	-0.329603158	-0.088443856	-0.10684842	-0.194685677	-0.288161433
NLRP7	-0.476306977	0.16942223	0.348906056	-0.256249287	-0.296158853	-0.365846834	-0.195771351	-0.429801165	-0.725314642	-0.575786105	0.166044577	-0.242001459	-0.221861883	-0.137714186	-0.196950608	-0.304039714	0.011692797	0.239605829	0.179897373	0.322022859	0.105083422	-0.005842815	0.257220225	0.821235937
ERCC1	0.248118942	-0.284804246	-0.231875359	0.279598162	0.454887362	0.341519686	0.126017224	-0.001683968	0.559129868	0.30722266	0.052699434	0.51394585	0.335786438	0.188098959	0.414553817	0.31115295	0.400478018	0.153939569	0.09544867	-0.206383071	0.084179697	0.063653076	-0.123865431	-0.795728093
KIAA1324L	0.603408497	0.230584933	-0.055642626	0.220558462	0.254771065	0.027232009	-0.049143027	0.455843158	0.563313951	0.409958711	-0.0354387	0.317590809	0.374197302	0.119937273	0.045356408	0.015202933	-0.099358535	-0.299707362	-0.3504406	-0.433143668	-0.462568984	-0.362431488	-0.344746434	-0.57505656
IFNA17	0.240227394	-0.067133746	-0.211683824	0.357779626	0.294493839	0.142313181	-0.035680371	0.168286753	0.270282694	0.157187675	0.024575271	0.304670756	0.257912239	0.143982311	0.12097403	0.225722145	0.027240805	-0.146955025	-0.091066659	-0.280037759	-0.10882949	-0.121992207	-0.075625225	-0.427231064
IPO7	-0.088721799	0.463627794	0.690839443	-0.430949096	-0.713527294	-0.365101346	0.193548685	-0.273345639	-0.362533718	-0.177669518	0.132881921	-0.607875001	-0.2067149	-0.654316052	-0.679323914	-0.860795763	0.087460413	0.412887237	-0.140864605	0.617990036	-0.100562572	0.164057258	-0.24664222	0.545264627
SUCLG2	0.12454589	-0.386990686	-0.643727405	0.861189864	0.721315658	0.697488068	0.455813932	0.525650635	0.773992493	0.779505359	-0.25062626	0.150922285	-0.198379534	-0.170905139	0.165665302	0.323591223	0.159482247	-0.12943663	-0.459828963	-0.540584644	-0.040614868	-0.150163283	-0.305457118	-0.530789456
SIGLEC5	0.575766856	0.405983063	0.363126584	-0.239086861	-0.212979836	-0.320438076	-0.219825078	-0.03125586	0.117488639	0.003638761	0.165848111	0.242602035	0.497690885	0.160701948	-0.039356656	-0.194445596	-0.037556377	-0.00615909	-0.004059247	0.044328015	-0.369881829	-0.082052871	-0.248545752	-0.376788712
DCHS2	-0.327337725	-0.27665899	-0.252891261	0.283218711	0.238041612	0.281105442	0.231431543	0.051003023	0.059983094	0.092527294	-0.191353338	-0.19616975	-0.445475411	-0.090720212	0.113701544	0.145728731	0.134985011	0.040614636	-0.032890654	-0.059210514	0.22792249	0.071883498	-0.002962202	0.088517381
RAB2A	-0.008813579	-0.477779638	-0.452865074	0.608437045	0.625593303	0.50354279	0.297185557	0.055607592	0.556468119	0.440425775	-0.184649984	0.35006899	-0.014157537	0.247943693	0.675143921	0.48868974	0.36810361	0.098232923	0.13624441	-0.239235784	0.203802492	0.161225345	-0.231182545	-0.50598008
TRPT1	0.247324968	-0.029073821	-0.155075627	0.225897793	0.205872886	0.189682531	0.103649198	0.160800094	0.300986059	0.241296843	-0.111315546	0.241943237	0.248544648	-0.014434454	0.004839295	0.061727299	0.103542993	-0.008343451	-0.153392646	-0.175604276	-0.128723386	-0.060183011	-0.125766773	-0.377596424
ZMYND8	-0.165402907	0.248902441	0.387223051	-0.416939671	-0.445084334	-0.595447573	-0.499842075	-0.425151279	-0.696116716	-0.683612789	0.17241516	-0.054897622	0.100022513	0.400463859	0.09850495	-0.055485614	-0.263546252	-0.040966642	0.498329455	0.33123428	0.047397629	0.047729038	0.21459331	0.496103249
SPATA7	0.056223932	-0.442717419	-0.504599206	0.397985963	0.585521583	0.47421332	0.111239645	0.146960637	0.403067707	0.224843526	0.110663428	0.707741277	0.636556111	0.340645853	0.506203761	0.581846153	0.225670688	-0.065600745	0.086507907	-0.399501832	0.134220471	0.034607238	-0.23868713	-0.571623884
PHKB	-0.567867334	-0.235240869	0.32778955	-0.414760193	-0.610350159	-0.0329252	0.358118451	-0.659001037	-0.426698993	-0.329617095	0.054986631	-0.44609106	-0.160646862	-0.268604205	-0.000233819	-0.26455087	0.379691968	0.641177917	0.604666737	0.934882902	0.649604877	0.854079561	-0.055923895	0.407541849
UCN2	-0.247161512	0.166749656	0.286188257	-0.27262825	-0.158119998	-0.330951076	-0.29251573	-0.3145476	-0.532483145	-0.445419345	0.134757156	-0.051062449	-0.111131308	0.010018515	-0.103349335	-0.154424378	-0.046140706	0.087101017	0.113542535	0.134554752	-0.001311099	-0.131777133	0.511385465	0.505198645
CA1	-0.21264266	0.03267036	0.152921954	-0.215329741	-0.038423322	-0.270756521	-0.308283309	-0.339967674	-0.409761694	-0.440829262	0.168589531	0.073457387	-0.080229475	0.245630508	0.174201769	0.073046914	0.030313094	0.055998983	0.304144683	0.105154635	0.089774002	-0.004019998	0.745290124	0.281151338
MTHFD2L	0.600114484	0.644649235	0.247124208	-0.020653257	0.082535784	-0.301572533	-0.295237257	0.395229568	0.147404955	0.13872529	0.022433679	0.188817073	0.237563407	-0.079178308	-0.395052475	-0.364558084	-0.297134109	-0.31859104	-0.644149611	-0.482384645	-0.803961428	-0.740548891	-0.128305857	-0.056144789
KRTAP3-1	-0.361174248	0.159302022	0.328216117	-0.164447843	-0.145608117	-0.226704745	-0.032549668	-0.352669386	-0.488932399	-0.382046834	0.158358299	-0.20014292	-0.255278253	-0.243878231	-0.176047518	-0.341206582	0.21270191	0.335697721	0.057897276	0.242461337	0.047635029	0.003126332	0.140911306	0.642822833
RAC1	0.490057135	-0.042303573	-0.173814213	0.283201805	0.221843481	0.334433228	0.334457578	0.363878634	0.780386024	0.656404524	-0.266201793	0.119396393	0.130011483	-0.119476951	0.028594302	0.019674392	0.137621702	-0.028017106	-0.289245056	-0.188740675	-0.185431624	0.025021638	-0.297678073	-0.754065738
TMEM98	-0.369502218	-0.690427007	-0.438374829	0.01180942	0.194812046	0.550149032	0.385155804	-0.187360329	0.163956812	0.060772784	-0.00612852	0.188612435	0.09950384	0.082080058	0.430270129	0.470171931	0.426956602	0.305659217	0.41486239	0.190659333	0.646107846	0.596207361	0.031157694	-0.311545279
PARD3B	0.111415497	-0.224581398	-0.160547876	-0.059628913	0.003170328	0.351525833	0.363342348	0.154114731	0.489502002	0.350926338	-0.08564417	-0.035556178	0.073175627	-0.166214432	0.000854076	0.028439032	0.188322963	0.105689076	-0.052072319	0.065133424	0.171242912	0.252240127	-0.273578838	-0.521086715
TUBA3E	-0.320329985	0.359421657	0.493701619	-0.408571538	-0.533121916	-0.478032886	-0.183323393	-0.341956327	-0.767550315	-0.520399199	0.177829952	-0.350294348	-0.132463624	-0.275510017	-0.449058435	-0.501680908	-0.15535047	0.181209668	0.049389656	0.400308039	-0.045653769	-0.023069059	0.199896146	0.875557741
SLC26A4	-0.030840215	0.26475081	-0.016643405	-0.058886308	-0.146867873	-0.210705238	-0.179689652	0.352274978	-0.15799042	-0.053906481	-0.193044845	-0.35095959	-0.329363181	-0.098150863	-0.355261187	-0.160523602	-0.505536174	-0.423078127	-0.338218283	-0.190809182	-0.269064715	-0.395212736	-0.072878366	0.411153845
BRAF	-0.37893021	0.249695945	0.417244227	-0.397408859	-0.681542868	-0.454093488	-0.13771846	-0.287030933	-0.721061278	-0.527761297	0.295153667	-0.570629633	-0.255253127	-0.251050366	-0.469625475	-0.417822475	-0.254375324	0.072227414	0.155402182	0.515435551	0.12367503	0.154327989	-0.00395028	0.785742455
THAP7	0.555910294	-0.107095676	-0.280687289	0.349618705	0.590184284	0.28502865	-0.003514694	0.239556191	0.680654959	0.415560775	0.027250898	0.670558099	0.462084625	0.302305801	0.413428115	0.351813032	0.240105957	-0.085715734	-0.118563127	-0.491986846	-0.23134831	-0.190008537	-0.143889144	-0.912043333
RIOK1	0.283538989	-0.261016678	-0.346959729	0.423077528	0.530746602	0.35180899	0.095635596	0.211466285	0.591973351	0.37450304	0.182907832	0.472640683	0.290278345	0.248138461	0.410054226	0.405699416	0.199859992	-0.096705672	-0.048469453	-0.413244067	-0.019481843	-0.079123756	-0.303684906	-0.750875257
MANSC1	-0.307810472	0.245102502	0.651705456	-0.583314026	-0.771975103	-0.521300854	-0.073134439	-0.623523763	-0.665248767	-0.581600019	0.072684727	-0.45361961	-0.111706566	-0.101817356	-0.167877009	-0.465792854	0.065589854	0.396774697	0.510209475	0.823214077	0.238438725	0.466997426	0.096035437	0.611423055
FAM139A	0.484833008	0.735879809	0.538898917	-0.280158879	-0.367630259	-0.5884253	-0.383145716	0.118679964	-0.18520334	-0.125262278	0.118053349	-0.167317483	0.034124272	-0.126018274	-0.542088188	-0.519442924	-0.358330913	-0.180623273	-0.34921603	-0.046292648	-0.624591716	-0.463653104	-0.005539175	0.16797648
APEX2	0.294011854	0.161307466	0.346740298	-0.181646507	-0.096898664	-0.236126017	-0.19147593	-0.342556101	-0.042864797	-0.194780748	0.367390728	0.572398528	0.888005162	0.312731814	0.259184582	-0.020403771	0.213097926	0.217343599	0.336369375	0.157089214	-0.100100791	0.146326364	-0.204911258	-0.286511758
C2CD2	0.047399667	-0.520397833	-0.713152933	0.376797394	0.424622906	0.585926482	0.251401976	0.427598843	0.531131973	0.453403007	-0.143730006	0.111474236	-0.096829951	0.092896122	0.249962239	0.561590096	-0.025059127	-0.272782195	-0.11754173	-0.371982528	0.223302068	0.035427663	0.02948192	-0.593531243
MTMR9	0.422439495	0.256826296	-0.121161144	0.158119191	0.001020938	0.206316043	0.327721971	0.728883057	0.542549664	0.725543355	-0.347994884	-0.437188794	-0.415222505	-0.575446182	-0.621549191	-0.335004551	-0.313895464	-0.309674808	-0.841243885	-0.316098119	-0.462703783	-0.353112316	-0.174577704	-0.162474616
FAM125B	-0.616012398	-0.741535222	-0.543711635	0.10696285	0.201057608	0.425592298	0.167506093	-0.173792957	-0.088214079	-0.132683784	-0.238227993	0.023415765	-0.163517711	0.268431286	0.494161022	0.640514385	0.129212479	0.051731803	0.508784306	0.095746914	0.735106858	0.444005898	0.112849729	0.00357632
RELL2	0.260967111	-0.375230985	-0.298190324	0.291739587	0.437675451	0.412427004	0.215838018	0.006270562	0.625702652	0.358314662	-0.007250635	0.472467677	0.310039293	0.243793481	0.526065008	0.398741733	0.428375762	0.151416597	0.192522437	-0.141634529	0.171714046	0.238745229	-0.15972767	-0.874476462
DTNA	-0.430123088	-0.183421564	0.088733911	-0.262937661	-0.25347057	-0.115861963	-0.070313551	-0.3227009	-0.346345536	-0.359836594	-0.099731391	-0.199443815	-0.141938105	0.166888765	0.165251586	0.095654462	0.005839926	0.10634757	0.476395443	0.35870177	0.42931728	0.324558741	0.208620605	0.324941133
TSHB	0.177775044	-0.21676694	-0.279779496	0.380730719	0.410745742	0.320652535	0.188002732	0.133829048	0.45539074	0.328461098	0.064390358	0.299767334	0.148175953	0.057595688	0.27513056	0.229469942	0.241587023	0.009076881	-0.070016837	-0.242966065	-0.001409293	0.011791678	-0.096156968	-0.510861938
POLD1	0.468225027	-0.218814544	-0.334523952	0.122219221	0.362800342	0.343734839	0.091161265	0.237425026	0.661419932	0.435780125	-0.10154057	0.421148958	0.290555925	0.275884836	0.384559775	0.395512367	0.138348057	-0.114644358	-0.025930204	-0.303792854	-0.042489504	0.037305104	-0.041042416	-0.883455256
ACTR5	0.386806402	-0.275374909	-0.493200777	0.432367674	0.665525917	0.454873078	0.105600835	0.34104652	0.657006385	0.515875629	-0.016711282	0.621250265	0.366002735	0.244857314	0.431151939	0.480525415	0.159909675	-0.154830335	-0.183173811	-0.557741054	-0.136977784	-0.179654043	-0.165972174	-0.763904389
C11orf35	0.503584459	0.022187046	-0.20148141	0.163692736	0.265140222	-0.050395878	-0.324007745	0.190480396	0.28105159	0.1041681	0.067529353	0.435986895	0.316844315	0.484289356	0.288709315	0.386930482	-0.178740175	-0.348025891	0.044837508	-0.375303932	-0.223934875	-0.226370122	-0.029028277	-0.628641276
RGNEF	0.054742168	-0.358983211	-0.1892842	-0.017894412	0.084241179	0.315861012	0.295110499	-0.124049486	0.325680542	0.191426053	-0.062593436	0.140915292	0.09300186	0.085329256	0.356220162	0.251862907	0.354069226	0.248887621	0.295177286	0.182055382	0.324642419	0.442984402	-0.077031763	-0.535133178
GLIPR2	0.620446124	0.729895782	0.459407198	-0.193540538	-0.267692324	-0.687251141	-0.632900059	0.154758218	-0.117432185	-0.235612204	0.108130782	0.045927484	0.254349853	0.280307707	-0.260014558	-0.269923326	-0.491315131	-0.434783835	-0.178010553	-0.206360336	-0.651372949	-0.559221193	-0.071531605	-0.042807184
INPP4A	0.191912202	-0.099469122	-0.040799656	-0.072895031	-0.088787465	-0.0701291	-0.143750248	-0.109954443	0.081311258	-0.09853387	-0.010865125	0.123706319	0.192266852	0.361704189	0.280564823	0.26930921	-0.025694591	-0.104712182	0.340253494	0.0898424	0.152527231	0.195002992	0.084110083	-0.449391962
SH3KBP1	-0.08150735	-0.375336421	-0.466766238	0.143677331	0.159817934	0.195052334	-0.097448054	0.195123178	0.138711525	0.032416729	-0.351021727	0.039161289	-0.058060243	0.361097197	0.277823649	0.54807689	-0.230040885	-0.349459947	0.209854722	-0.190501955	0.294231873	0.020369068	-0.016958673	-0.309814119
GRB10	0.322199894	-0.26437937	-0.231104358	0.292689349	0.378526394	0.353072952	0.182506846	0.043749031	0.624130574	0.358415806	0.044323696	0.427411854	0.321188598	0.182793343	0.39485292	0.295700905	0.364606628	0.114614804	0.077411637	-0.159510202	0.067704714	0.1476792	-0.213181773	-0.860966776
FAM89A	0.535071315	0.713507159	0.622198994	-0.178359892	-0.019893971	-0.665423688	-0.563380859	-0.207055471	-0.179249198	-0.313603522	0.235749448	0.354064339	0.319310847	0.290279563	0.043742412	-0.346080471	0.008509408	0.002663018	-0.046798507	-0.136387348	-0.653810957	-0.496548329	0.09168249	0.015246729
SHH	0.191134293	0.177722607	0.368754694	-0.333029705	-0.498461874	-0.155013591	0.140366408	-0.216733819	-0.044843707	-0.029884858	0.241402433	-0.060430954	0.407623033	-0.212938632	-0.240728326	-0.346059537	0.10387567	0.265498468	0.103035531	0.457213432	-0.003690268	0.321775659	-0.388118752	-0.127146516
FAM131B	0.154063254	-0.184583988	-0.249837565	0.298185271	0.254879144	0.25015962	0.124970037	0.249795822	0.418899922	0.313446772	0.057299834	0.117970693	0.0511315	0.115420082	0.184468184	0.260802963	0.001688246	-0.177710983	-0.070306387	-0.219135309	0.013686995	0.025823881	-0.178503503	-0.460592497
C10orf111	0.003945205	-0.136660725	-0.196227084	0.054247743	0.028327177	0.212847147	0.195364189	0.256397447	0.242247834	0.273703547	0.00228375	-0.024166042	0.098169697	-0.07463345	-0.036932351	0.08570492	-0.101032385	-0.128280426	-0.122859488	-0.094540682	0.039466373	0.053343773	-0.337541429	-0.128680098
THEX1	0.617157607	0.057014932	-0.211809214	0.365146666	0.363017046	0.370918295	0.333658878	0.549088112	0.885330836	0.832414811	-0.287775414	0.155548306	0.09262878	-0.168985124	-0.005291865	-0.012179424	0.06255245	-0.136818686	-0.544396276	-0.418368571	-0.393649221	-0.207785823	-0.42460677	-0.713889281
TMCO5A	0.418073153	-0.104990773	-0.309854661	0.443096768	0.572513081	0.31906005	0.090034208	0.385582343	0.703802692	0.502340159	-0.085528921	0.427237249	0.211943469	0.158272755	0.254479141	0.273616574	0.116431487	-0.188586014	-0.263866688	-0.537700924	-0.222853678	-0.266261642	-0.17508286	-0.742420201
C14orf2	-0.280429207	-0.686208921	-0.610188327	0.460027238	0.715275096	0.750654139	0.492577443	0.04306223	0.479110024	0.430262062	-0.166583061	0.316872936	-0.134499325	-0.02722088	0.543491335	0.481549483	0.548954727	0.272597548	0.030869091	-0.249130415	0.389083767	0.209272291	-0.075918966	-0.362186597
GLT8D1	-0.44920538	-0.776842001	-0.445037078	0.30256868	0.231756691	0.624765051	0.546344515	-0.280371878	0.219267815	0.150565405	-0.127412519	0.038390358	-0.100991446	0.003291514	0.510170492	0.441560771	0.56213549	0.424619984	0.469450719	0.299849857	0.757669484	0.720872041	-0.154066595	-0.303126529
ANK2	-0.198528157	0.307945852	0.17799025	-0.238582974	-0.447087569	-0.412185004	-0.26653835	0.089567863	-0.537713531	-0.352184825	0.027899253	-0.480533606	-0.28400415	-0.087724214	-0.441970247	-0.234465243	-0.555131203	-0.331852045	-0.094186243	0.093259437	-0.121303764	-0.202920526	0.003698022	0.721732751
HTR7	-0.51538749	-0.240187701	-0.013078307	-0.009849264	-0.05720338	0.033057302	0.046582232	-0.234406314	-0.256791198	-0.260865737	-0.113749333	-0.164475667	-0.191670752	0.049244812	0.089636683	0.086024552	0.052322224	0.120263247	0.300666504	0.218382657	0.375893531	0.247012635	-0.129536167	0.333324519
RFXAP	0.098750872	-0.364263211	-0.433347152	0.128274875	0.222535391	0.708891981	0.699469489	0.392224021	0.729149747	0.759680843	-0.365997701	-0.117764668	-0.201414465	-0.42558598	-0.038539035	0.065753928	0.269725666	0.141470463	-0.370566918	-0.081211382	0.121445375	0.256654402	-0.305931257	-0.497130289
RPS6KA3	0.59803764	-0.015161441	-0.381626485	0.404889066	0.397054568	0.406357329	0.273919502	0.667209169	0.90270502	0.819722195	-0.383592371	0.093697155	-0.038909555	-0.085180466	0.011541794	0.136517031	-0.082819341	-0.314887951	-0.549651715	-0.516212152	-0.353670513	-0.264280065	-0.313293848	-0.765116826
ERF	0.462306829	0.700748758	0.588563067	-0.39416334	-0.531585312	-0.590947313	-0.305049397	0.009188227	-0.252895439	-0.20457343	0.275058068	-0.038919438	0.423693315	-0.136744819	-0.530767745	-0.559307177	-0.296972142	-0.085676873	-0.19955067	0.142572918	-0.538784181	-0.264363017	-0.082929571	0.137241516
PAAF1	-0.658692883	-0.648532503	-0.311300801	0.213050826	0.215486635	0.317904194	0.192466227	-0.409614288	-0.153796983	-0.173197302	-0.000377781	0.068021916	-0.171977853	0.213966781	0.59991009	0.455729783	0.362777374	0.311223793	0.586560094	0.247450635	0.691053038	0.492310877	0.073493115	0.138746669
ZNF428	-0.240987916	-0.579985113	-0.545666541	0.608853588	0.354975724	0.583027043	0.428685486	0.167985817	0.364233565	0.36127571	-0.075777396	-0.052707129	-0.215478936	-0.115079418	0.152540954	0.398046544	0.186688824	0.036725888	0.043247108	-0.078135927	0.424182982	0.310080272	-0.200135477	-0.317182434
HIC2	-0.314310735	0.268444547	0.621756586	-0.444581898	-0.707713214	-0.531966678	-0.112002455	-0.577397623	-0.686001273	-0.605979777	0.176082203	-0.417000743	-0.066592837	-0.148801784	-0.249440164	-0.478884969	0.038959022	0.362094207	0.434805808	0.730555826	0.18766723	0.350544902	-0.062547795	0.618977488
CDC42EP2	0.243341964	0.522761549	0.405476845	-0.202802135	-0.246634494	-0.336121698	-0.163133774	0.029019943	-0.230002993	-0.079468186	0.199286026	-0.103499275	0.04842503	-0.334122462	-0.567796513	-0.506553337	-0.159503651	0.01261886	-0.409448691	-0.019345807	-0.451524995	-0.363861128	0.001555234	0.258262295
TMOD2	0.219076017	0.195136399	-0.208271481	0.107251817	0.146073895	-0.182146573	-0.442493016	0.473089452	-0.061643108	-0.08543438	0.146111817	0.220741064	0.291063888	0.267249648	-0.153971136	0.218422993	-0.590765417	-0.689944828	-0.291934505	-0.569376699	-0.355707292	-0.595197335	0.117736889	0.007322346
PIK3AP1	0.375091813	-0.086601032	-0.318911303	0.380367951	0.308182897	0.569690958	0.621287263	0.576930984	0.880233435	0.936430895	-0.403426577	-0.167853186	-0.295857325	-0.466443733	-0.138484372	-0.093662743	0.153342023	-0.008489034	-0.631792434	-0.28133695	-0.220496709	-0.036812876	-0.350051406	-0.508110768
CLK1	-0.006914646	0.241600925	0.133961411	0.109822078	-0.160783207	-0.185321463	-0.073316047	0.137536721	-0.119762663	-0.000271717	-0.012287963	-0.369907036	-0.368619228	-0.286594506	-0.452456509	-0.317926499	-0.252038844	-0.116293811	-0.282364473	-0.002501936	-0.179391554	-0.263390042	-0.037996961	0.274260328
FAM174B	0.707258739	0.372866851	-0.097695756	0.240844145	0.341130428	-0.242108122	-0.526580256	0.439623682	0.258021597	0.11216352	0.044151859	0.493248986	0.417094177	0.49909133	0.136258983	0.229263302	-0.42606303	-0.628247715	-0.299838071	-0.693535412	-0.646075069	-0.68217505	0.01524228	-0.40824349
ATP5J	-0.110034265	-0.319831092	-0.381864832	0.740045988	0.722276446	0.213212105	-0.171093006	-0.076642473	0.085329691	-0.06428613	0.232216623	0.583710113	0.175819318	0.395208486	0.524924268	0.512388057	0.223755863	-0.040671687	0.152526014	-0.434376309	0.085862219	-0.198154474	-0.030351622	-0.244363734
HOXA3	-0.036990132	0.02446182	-0.021025751	0.014842582	0.19996796	0.112912053	0.073003677	0.127681582	0.141847028	0.131610365	-0.015286316	0.03541025	-0.074359399	-0.133504953	-0.070485666	-0.079510316	0.053367338	0.019371628	-0.250236625	-0.200955144	-0.119311482	-0.186388079	-0.106427995	0.043125034
OPA3	-0.422568587	-0.037140134	0.509246286	-0.443387654	-0.624094759	-0.117499523	0.331479237	-0.658067866	-0.374529618	-0.28890275	0.046148745	-0.380231386	-0.042070886	-0.377755197	-0.159192998	-0.478367115	0.406266951	0.694512636	0.440286619	0.898852657	0.445571582	0.698467111	-0.05137191	0.367543069
IL10RA	-0.319802489	-0.304852416	0.011236287	0.00911214	0.160499316	-0.029446607	-0.169813048	-0.530480543	-0.231636995	-0.409826679	0.129636237	0.404474143	0.282556248	0.449236847	0.584538068	0.345459538	0.374625145	0.321105401	0.658751232	0.171210473	0.408418872	0.263258224	-0.023080963	-0.054979283
LRRC17	0.04869844	0.101777234	-0.307331292	0.119989091	0.045186833	0.031880582	-0.109294584	0.594791622	0.016998606	0.100470564	-0.106459854	-0.215415734	-0.19558105	-0.091839951	-0.362901029	0.070688226	-0.538703136	-0.589037554	-0.460994379	-0.415769101	-0.234734503	-0.41588043	0.042773195	0.163236946
GAS2	-0.146385011	-0.068252919	0.082750338	0.108066581	-0.012074163	-0.114640295	-0.166698897	-0.215493544	-0.138091946	-0.249307904	0.270106372	0.10552998	0.121419512	0.203787866	0.156139088	0.085716773	0.045680825	0.06684319	0.306933269	0.126361974	0.162363077	0.112274757	-0.14921781	-0.006577225
SLC15A1	-0.103102449	-0.510738095	-0.475728417	0.209849018	0.139123199	0.669692166	0.611569889	0.238222158	0.446484503	0.546630093	-0.136103551	-0.063680742	-0.014891702	-0.313542574	-0.004011049	0.220133315	0.190102881	0.120495555	-0.117640717	0.043745747	0.341992892	0.437502316	-0.156519341	-0.335405628
BAIAP2	0.375470501	-0.150250023	-0.413888164	0.472598266	0.625051799	0.383790728	0.07780882	0.435051579	0.658725067	0.463016126	-0.05025239	0.439127742	0.185579021	0.148127947	0.218994638	0.335089358	0.091975009	-0.23251324	-0.328170393	-0.599698197	-0.215841904	-0.30893054	-0.201638375	-0.742324465
LMX1B	-0.487310341	0.17107155	0.462641177	-0.425079513	-0.403237767	-0.34277737	-0.096369345	-0.485612322	-0.718440568	-0.538444335	0.187502404	-0.197363415	-0.039677328	-0.207443643	-0.229674153	-0.398852878	0.082369239	0.347983402	0.198159978	0.455177758	0.137217841	0.129153866	0.128911729	0.793220909
UBOX5	0.135361957	-0.078589813	-0.0773979	0.178284684	0.342838812	0.091414866	-0.122621553	-0.107856851	0.103600703	-0.064755385	0.463248093	0.535553424	0.421225077	0.180423999	0.219295104	0.187980206	0.251896369	0.090468113	0.032898232	-0.23704066	-0.0438616	-0.119454299	0.110746297	-0.383278914
GBGT1	0.062796012	-0.208812236	-0.287739038	0.246073531	0.357883367	-0.009714241	-0.336448678	0.001891065	0.022679463	-0.107343159	-0.167028637	0.337887785	0.05079371	0.607901104	0.539985476	0.564371676	-0.103235322	-0.266829699	0.317311468	-0.289464833	0.095476509	-0.107990595	0.142715459	-0.26411406
CDC5L	-0.400577686	-0.490504835	-0.259792781	-0.110202351	-0.252522767	0.395423233	0.534072989	-0.062796885	0.029281413	0.119439013	-0.121112723	-0.428718593	-0.291842168	-0.279659762	-0.000630195	0.110414178	0.174076973	0.206907067	0.233487528	0.456370398	0.60074593	0.681828976	-0.045556065	0.014855583
EZH2	0.343794931	0.456032401	0.491003579	-0.316930474	-0.33445214	-0.402971528	-0.229581586	-0.120525424	-0.095764021	-0.114859012	0.131725611	-0.084832178	0.087201	-0.074860152	-0.29416965	-0.389291273	-0.084214092	0.061245902	-0.070367145	0.160098731	-0.299650672	-0.114513411	0.019693113	0.000290622
RHOF	-0.544129181	-0.002463401	0.393071693	-0.338731029	-0.326137528	-0.303702488	-0.145974333	-0.628574632	-0.69712601	-0.63458416	0.151134605	-0.045373494	0.089486904	-0.021697892	-0.026973472	-0.213736001	0.19173362	0.418763026	0.465167637	0.496821956	0.336515023	0.229804792	0.139566831	0.573576395
ORAI2	0.286825337	0.378324068	0.502471698	-0.288793426	-0.323501435	-0.420343761	-0.241990539	-0.276613271	-0.198329843	-0.241778797	0.331900917	0.105203524	0.338307855	0.026023524	-0.145031361	-0.337054238	0.039716717	0.155389929	0.111206117	0.230944369	-0.207372717	-0.031775044	0.094959952	-0.088605423
POGZ	0.378415181	-0.119474184	-0.382929399	0.114250968	0.039013197	0.062679362	-0.186085736	0.376680136	0.245312342	0.188580204	0.023879062	0.190658321	0.321328429	0.434607459	0.198940916	0.482149663	-0.454081617	-0.559106469	0.046852403	-0.284855093	-0.064447209	-0.036225483	-0.127450411	-0.478811865
PRRG3	-0.303712679	-0.022068098	-0.178780889	0.063933139	-0.050330415	-0.038670403	-0.107048924	0.148620948	-0.301072241	-0.103255002	-0.283059942	-0.355377416	-0.465808134	-0.063011525	-0.206970673	0.046613815	-0.411671269	-0.290000229	-0.153595678	-0.106967697	0.02620016	-0.190424429	0.1780684	0.534884424
MGC16703	-0.006838715	-0.352342368	-0.506862331	0.450854926	0.55596434	0.410295769	0.066892122	0.325265153	0.428252465	0.286843678	-0.081109911	0.374182835	0.175845988	0.239791334	0.325218874	0.466454821	-0.00328037	-0.246524793	-0.095899622	-0.47417912	0.061510959	-0.179861978	-0.094549903	-0.445515072
RASAL2	-0.00699603	0.07150404	-0.086528586	0.005572694	0.121425347	-0.215418301	-0.447445312	0.127817763	-0.132675527	-0.227884185	0.086242176	0.111352303	0.010227837	0.428738859	0.151862327	0.254657512	-0.369492843	-0.433297839	0.057747757	-0.319405904	-0.114129216	-0.303974928	0.180087136	0.129923196
ABCD2	0.163801283	-0.314869207	-0.326455693	0.30239208	0.272086159	0.340484474	0.157002234	0.205226439	0.548391622	0.340312257	0.027383035	0.196427699	0.158716511	0.147565024	0.262696222	0.33673208	0.116895368	-0.104326991	0.043498906	-0.170307488	0.154754495	0.115364254	-0.20392858	-0.678624961
DLK1	-0.460039235	0.15636374	0.408707018	-0.237831153	-0.469917525	-0.264337945	0.077745279	-0.346167749	-0.578859355	-0.358101293	0.103511766	-0.460296378	-0.263131163	-0.41631379	-0.41814954	-0.494727406	0.038759686	0.325303975	0.084367625	0.502681272	0.154134184	0.173107046	-0.014178985	0.742402678
NUP160	0.312184078	0.492755319	0.39382196	-0.350673199	-0.157444997	-0.329235133	-0.215207743	0.008727082	-0.097938797	-0.078957285	0.107281684	0.200405493	0.396260047	-0.066009963	-0.225946437	-0.406275837	-0.082002338	0.002779434	-0.267598339	-0.079504759	-0.477779132	-0.36768176	-0.11728555	0.130416511
PRDM2	-0.234360722	0.240374573	0.470219134	-0.551875714	-0.807948343	-0.412845689	-0.018363077	-0.321049436	-0.576409376	-0.430818972	0.132015059	-0.590518478	-0.171468781	-0.232015904	-0.413213878	-0.438554872	-0.169706076	0.171370531	0.254436203	0.672670245	0.163575003	0.372401729	0.075282603	0.557656722
HIST1H2BL	0.147421923	0.108787347	-0.0272022	0.004019651	0.119755602	-0.052373636	-0.166831446	0.163388749	0.051603477	-0.031092639	0.119552102	0.185157097	0.199517984	0.045217249	-0.116367213	0.011935342	-0.081260643	-0.173131829	-0.161854136	-0.244982022	-0.170566537	-0.252923935	0.021875007	-0.144834387
CABLES1	-0.048422411	-0.576026255	-0.510197112	0.309469499	0.498279521	0.356496447	-0.04472965	-0.083308589	0.292512957	0.059037137	-0.003083831	0.576671092	0.341992576	0.668394933	0.844320537	0.805393528	0.185399335	-0.081245602	0.495592005	-0.215397242	0.371997803	0.252279535	-0.065590757	-0.558143802
CSN1S1	-0.534435318	0.084328114	0.30946138	-0.187370195	-0.276378837	-0.248842943	-0.022779871	-0.369027481	-0.569017675	-0.433267616	0.144263435	-0.302824389	-0.262634683	-0.221072659	-0.193100686	-0.322652492	0.077686164	0.274166969	0.175242168	0.363007748	0.181577971	0.096060863	0.124586842	0.770111983
PLAC8	-0.282259497	-0.262187071	0.201256752	-0.057803529	0.128521843	0.081178501	0.122926731	-0.673074844	-0.126941169	-0.25739804	0.232335449	0.42403897	0.377749177	0.083086293	0.436507736	0.042841151	0.729140152	0.715786962	0.535066772	0.348804062	0.389595262	0.412567933	-0.138043851	-0.084772853
COL4A1	0.534326332	0.597514257	0.485524774	-0.22606067	-0.28636144	-0.619927697	-0.502556795	-0.009817151	-0.131880617	-0.252453665	0.099417493	0.19464724	0.516073845	0.350623446	-0.030334457	-0.216603639	-0.289599506	-0.257334907	0.053842884	-0.030080881	-0.485966751	-0.303427646	-0.130478805	-0.063645931
PCDHGA12	0.049473328	0.30163851	0.236200397	-0.271117763	-0.501222808	-0.506147882	-0.448890038	0.024185769	-0.419278069	-0.412168573	0.084506222	-0.319073157	-0.045438837	0.194158819	-0.289779806	-0.091741829	-0.576886199	-0.400409982	0.122388726	0.150047374	-0.090712824	-0.089924387	0.13166757	0.255613989
HSD3B7	-0.242982326	0.186820515	0.521768963	-0.466144942	-0.450376552	-0.460574649	-0.269494518	-0.610143513	-0.643119046	-0.640531811	0.225014479	0.045804005	0.299912596	0.107988153	-0.048120628	-0.234971166	0.097206641	0.324627576	0.484215442	0.50725901	0.152438395	0.255495971	0.284394216	0.436578304
SOX3	-0.618445721	-0.085619795	0.150491984	-0.252449943	-0.298711432	-0.054012456	0.135749675	-0.339932883	-0.559895566	-0.315369208	-0.308365923	-0.415851183	-0.410650116	-0.25377558	-0.145665459	-0.208878077	0.056178381	0.290904455	0.172302771	0.430202646	0.323831588	0.262328979	0.108316732	0.799455185
OR10Q1	-0.516419076	0.153853518	0.315866587	-0.323944699	-0.444782307	-0.329776702	-0.076503733	-0.301834891	-0.687888383	-0.484443617	0.004932901	-0.479003427	-0.379313627	-0.221903776	-0.315000765	-0.339909927	-0.122267083	0.152243807	0.146453466	0.396205825	0.160824137	0.081944876	0.17863414	0.896607358
CCDC64	-0.137893826	-0.014406528	0.059849699	-0.038766051	0.064799565	-0.075323882	-0.082830941	-0.13766776	-0.089808301	-0.128693044	-0.107413377	-0.055201293	-0.268705363	0.108881929	0.183696095	0.045089095	0.08110511	0.075206043	0.135881088	0.023993169	0.072005391	-0.029012531	0.452220473	0.122050937
C20orf152	0.260604367	-0.145301532	-0.363875471	0.281576072	0.492307432	0.404301492	0.165166701	0.448344438	0.623332923	0.521517402	-0.103724034	0.205048969	-0.031640023	-0.054076726	0.052302435	0.201044244	0.044335737	-0.182864473	-0.41596614	-0.520052473	-0.162096637	-0.279963963	-0.102043616	-0.531045047
ECH1	-0.09477471	-0.307336298	-0.182295464	-0.133532256	0.152328632	0.2595751	0.164296517	-0.164277839	0.084019666	0.069517147	-0.200979708	0.168361373	-0.021678377	0.151039357	0.359961396	0.264007419	0.242702077	0.175789464	0.234681512	0.073906843	0.254949951	0.296198134	0.455951169	-0.15408435
ST6GAL1	-0.401295296	0.048493531	0.081238815	-0.128528718	-0.21342091	-0.112715751	-0.049180108	-0.046258264	-0.403640624	-0.22057688	0.034057596	-0.368159985	-0.339493177	-0.185431795	-0.282059146	-0.166088394	-0.20601191	-0.007977014	-0.064703282	0.124649835	0.080133635	-0.027622006	-0.112146945	0.628093273
PER1	0.574312293	-0.013415902	-0.312919203	0.134099136	0.190654005	0.176462569	-0.008636663	0.467662172	0.598701604	0.444899087	-0.203579046	0.214614191	0.21626574	0.233006409	0.13634171	0.293715063	-0.224658071	-0.394455623	-0.200809977	-0.373357952	-0.240337459	-0.157837741	-0.11071844	-0.743188741
CSTF2	-0.098991055	-0.024822734	0.045194974	-0.156331364	-0.008558264	0.1103792	0.179396696	-0.001079062	0.096034313	0.172020221	-0.33325113	-0.222273829	-0.368962454	-0.268618872	-0.115310702	-0.186676775	0.139342582	0.185065369	-0.148008133	0.090292352	0.036934697	0.024588422	-0.02004705	0.108653899
SH3D19	0.080808675	-0.119127297	-0.178355948	0.153279736	-0.016757021	0.384298053	0.497686301	0.24523346	0.367907433	0.46805555	-0.24626717	-0.232509643	-0.135823221	-0.444269175	-0.235166551	-0.154639312	0.112016719	0.076832159	-0.344062105	0.046818471	0.025944838	0.137651422	-0.095849754	-0.21596698
TMEM188	0.268043378	-0.009910426	-0.152029677	0.558707089	0.4538801	0.416882832	0.450689781	0.324773852	0.648959213	0.676068916	-0.286958498	0.034239775	-0.184798569	-0.390123566	-0.070725732	-0.152879747	0.314304919	0.139282702	-0.527382959	-0.30244998	-0.245162228	-0.181357479	-0.373243196	-0.373956434
ECD	-0.529862821	0.06951934	0.501246209	-0.449444823	-0.588415254	-0.45004775	-0.156347837	-0.679896109	-0.788960632	-0.69159497	0.277596748	-0.31300429	-0.103616679	-0.00368899	-0.045056291	-0.267802775	0.084323933	0.394170281	0.594740686	0.70918154	0.37792212	0.413497472	0.063335304	0.702198305
MSH4	-0.606400912	0.026010323	0.196764266	-0.202310058	-0.298207915	-0.266346509	-0.144380548	-0.310298533	-0.722868833	-0.540493431	-0.002179716	-0.343950888	-0.308462075	-0.094743917	-0.205195711	-0.157512319	-0.132433918	0.092272865	0.217451716	0.301001689	0.239023162	0.075271747	0.272556271	0.860924852
DPRX	-0.567907433	0.095078585	0.269032265	-0.291203663	-0.418467747	-0.255157771	-0.020910972	-0.289929994	-0.687509984	-0.46229348	0.139754244	-0.492003289	-0.386238084	-0.296839593	-0.339232957	-0.328550905	-0.097078523	0.163464388	0.086024113	0.37942287	0.196806297	0.094220775	0.112953825	0.88361851
SNCG	-0.004490289	0.03281654	-0.187687869	0.126172475	0.275922661	-0.120003592	-0.412846658	0.156946905	-0.162177128	-0.213480134	0.094410099	0.355662103	0.225811654	0.270972881	0.016073164	0.238965888	-0.269234541	-0.329422518	-0.07119908	-0.42418907	-0.163343376	-0.476652469	0.088173196	0.015073968
ZSCAN2	-0.653915376	0.016697913	0.311517391	-0.17599514	-0.242758582	-0.289044459	-0.162702695	-0.526931648	-0.755750214	-0.622015867	0.307663144	-0.201782818	-0.195298097	-0.106636518	-0.117864398	-0.215623611	0.090447966	0.322073123	0.303483905	0.369976705	0.276077703	0.107058973	0.115383247	0.827335753
AAMP	0.407751849	-0.264188399	-0.62215644	0.566218361	0.709702571	0.471832404	0.07732533	0.551989336	0.742410726	0.643637533	-0.304641851	0.43970557	0.079361256	0.313552474	0.411288425	0.554706195	-0.079620042	-0.399982113	-0.290962869	-0.686684405	-0.207197241	-0.26654972	-0.052691643	-0.714742392
CLEC10A	-0.022968224	-0.430849465	-0.434443526	0.428795854	0.511716553	0.475934563	0.261152097	0.034301809	0.407519576	0.322047319	-0.303818322	0.244928985	-0.100455068	0.061579268	0.394514696	0.379848847	0.358950096	0.159991611	0.037237037	-0.210122343	0.215743059	0.070417629	-0.171696992	-0.428137789
GCNT2	0.278567701	-0.078549928	-0.317902981	0.31794406	0.332331117	0.098249244	-0.202742531	0.315340528	0.324075783	0.16917842	0.012559532	0.243312198	0.11624277	0.307600434	0.148096349	0.36676703	-0.224694368	-0.414631716	-0.123217278	-0.461675153	-0.145504042	-0.260547239	-0.049869907	-0.459602441
SLC22A17	-0.111399525	0.270821497	0.320486446	-0.194756237	-0.432636965	-0.298930286	-0.051423648	-0.110443459	-0.390664686	-0.262952551	0.26461558	-0.339674744	-0.099302854	-0.353778247	-0.491859292	-0.433883566	-0.108308468	0.104247404	-0.063873527	0.294423522	-0.042018005	-0.038629236	0.028317939	0.382592418
EFEMP2	0.474564663	0.019653292	-0.291599248	0.14193057	0.07328047	0.083080966	-0.075309437	0.480143064	0.359470921	0.285028607	-0.026516115	0.14219571	0.278592768	0.165691035	-0.033170121	0.249056978	-0.313774413	-0.44802984	-0.173390763	-0.323539359	-0.200810747	-0.158652186	-0.170471366	-0.515078865
ZWINT	-0.142649856	-0.559348946	-0.426020153	0.321833474	0.32737724	0.476950775	0.295280569	0.033806528	0.426524513	0.254179626	-0.105508083	0.137447384	0.004054086	0.169204148	0.459562126	0.463961991	0.263973111	0.055237133	0.270519398	-0.024986698	0.440808748	0.366403299	-0.200166952	-0.503468979
ATP1B4	-0.272614554	-0.035414137	-0.018477205	-0.144311648	-0.024317472	0.024247319	0.080709234	0.029133066	-0.150301455	-0.041829587	-0.336004781	-0.307529748	-0.447870778	-0.173603584	-0.104934125	-0.068443555	-0.020111348	0.036272949	-0.06246789	0.026733062	0.103236708	-0.039764714	0.202795242	0.350167385
PITPNM1	0.325826286	-0.271544324	-0.194755242	0.185179742	0.327168507	0.366387732	0.240538816	-0.004749377	0.612935152	0.370419874	-0.036566276	0.441931108	0.376277924	0.160052542	0.413648597	0.27074231	0.426914274	0.197727239	0.124198286	-0.074650457	0.097289745	0.238287779	-0.185812527	-0.849179623
C3orf22	-0.464297491	0.086387678	0.245271103	-0.30963465	-0.211878003	-0.291131864	-0.244285482	-0.373007479	-0.704266523	-0.548573538	0.13199743	-0.110755538	-0.119721187	-0.058979466	-0.168202772	-0.169311554	-0.036510888	0.176152956	0.165101693	0.221101897	0.122379357	-0.03864092	0.294596214	0.713917871
HIST1H1B	0.119533957	-0.466497819	-0.529910476	0.477338512	0.717735279	0.560993887	0.219195221	0.202685894	0.662076111	0.473083922	-0.12574685	0.460290121	0.052888842	0.191646618	0.511262168	0.525776417	0.327487183	-0.002240259	-0.039343582	-0.445671937	0.127407255	-0.028611499	0.152012051	-0.727911538
GPRIN1	0.012103557	-0.197020465	-0.071160813	0.001604197	0.161117698	0.188432059	0.109832857	-0.041410179	0.212208635	0.107700136	0.014015005	0.263339678	0.268762665	0.051316065	0.158651294	0.109138585	0.215245919	0.147120909	0.095121339	-0.015385811	0.130071384	0.117333108	-0.12850744	-0.351042276
DNAJB14	0.1521587	0.166659773	-0.231462978	0.000186083	-0.220201122	-0.006235207	-0.022874575	0.653698165	0.093891956	0.253351053	-0.253645846	-0.471926397	-0.284259834	-0.191444546	-0.527650161	-0.048194095	-0.731220388	-0.659113167	-0.526099462	-0.288478699	-0.249320955	-0.36486441	-0.109527686	0.109238796
GPR26	-0.034907184	0.036653143	-0.182393315	0.159885375	0.169360307	0.047532938	-0.097458366	0.282805802	0.060115253	0.053379846	-0.137050708	-0.092243575	-0.231594895	-0.064796687	-0.196881913	0.024227507	-0.216414424	-0.253072372	-0.301682486	-0.306413019	-0.15312731	-0.321683695	-0.139257666	0.104661887
MUC20	0.218297061	-0.361642168	-0.59735968	0.523065418	0.564575899	0.37454817	-0.061380173	0.337423452	0.514207382	0.325113147	-0.026822861	0.399225072	0.107368592	0.436763739	0.439012683	0.641508353	-0.091350458	-0.367584513	-0.005093543	-0.518823788	0.031035403	-0.123364869	-0.054480366	-0.689980836
LCE2A	-0.067304846	-0.076805573	-0.131678767	-0.139342162	0.061877484	-0.078531001	-0.257548737	-0.056406058	-0.208106987	-0.196132653	0.050747224	0.074943767	-0.116608811	0.253777828	0.154735616	0.251003727	-0.164924768	-0.176349474	0.141272442	-0.098697305	0.060802207	-0.058786192	0.929488072	0.090405144
APP	-0.064829826	0.154792889	0.30210394	-0.459851824	-0.732730564	-0.314059596	0.006470755	-0.139207127	-0.323139377	-0.201504609	0.050646965	-0.470673101	-0.026465402	-0.075206925	-0.240746932	-0.249750995	-0.289367864	-0.015053141	0.262527907	0.556276525	0.139339679	0.378228344	-0.059822699	0.292790935
PFKFB4	0.437356695	-0.011665097	-0.154981717	0.201694774	0.376137654	0.222525077	0.047341572	0.210741744	0.470621129	0.336001714	0.128459625	0.469716314	0.424276511	0.115101415	0.194935666	0.179821763	0.146785534	-0.063280763	-0.211780489	-0.376375289	-0.229039166	-0.186855407	-0.133591592	-0.591702971
ZNF580	0.309823318	-0.171798349	-0.210612477	0.249799753	0.336381395	0.2250753	0.023115228	0.143050233	0.490215587	0.273824882	0.208083871	0.395342328	0.316108725	0.245163132	0.313253386	0.301126769	0.14675378	-0.087525802	0.014818815	-0.253220318	-0.022173697	-0.000917061	-0.230331349	-0.709103259
MC1R	0.707963124	0.137858136	-0.301406508	0.215804476	0.257193243	0.055837289	-0.221761411	0.612578695	0.555591721	0.4026283	-0.110457738	0.297665914	0.305627302	0.283888085	-0.012714981	0.279613889	-0.408816054	-0.602263976	-0.364437261	-0.593550638	-0.445711029	-0.442026504	-0.154095762	-0.74793254
IL22RA2	-0.426639591	0.032556914	0.238464875	-0.124946517	-0.051732823	-0.191854566	-0.10632801	-0.363523599	-0.424114495	-0.396256678	0.022351619	-0.041159332	-0.143866102	0.056377595	0.105861969	-0.117721352	0.139686052	0.242850105	0.248594049	0.188637457	0.1381811	0.015272191	-0.003031337	0.566153115
HAUS6	0.35860463	0.356540681	0.245504652	-0.148983692	-0.384054091	0.096280305	0.544193488	0.379015109	0.393632199	0.610237703	-0.31762277	-0.588773595	-0.302781627	-0.766910357	-0.654878267	-0.676676168	-0.019401677	0.11517582	-0.622197922	0.205803944	-0.341494345	0.061883537	-0.366898109	-0.006200524
USP32	0.183826146	0.469641428	0.660238721	-0.378827076	-0.483229162	-0.466157375	-0.040273738	-0.367465983	-0.20016238	-0.1766062	0.030865248	-0.263921738	-0.078442852	-0.113607788	-0.081699262	-0.55177009	0.135903243	0.31150969	0.13350776	0.481119616	-0.200352034	0.131312757	-0.055348308	0.23331981
RECQL5	-0.551023113	-0.113400847	0.242159654	-0.369549513	-0.522468422	-0.211952276	-0.040383654	-0.458612899	-0.619713812	-0.529621721	0.114811713	-0.307362876	-0.007087416	-0.013503625	-0.111437532	-0.113373502	-0.040938644	0.217367073	0.480250365	0.58516895	0.452117408	0.460620246	-0.078987836	0.553106661
DUS1L	0.475006965	-0.163362846	-0.346334797	0.338158126	0.533665695	0.297509406	0.003648362	0.191546299	0.561401044	0.354140301	-0.004734294	0.521512273	0.250667135	0.274258161	0.394457069	0.392279879	0.212554772	-0.084115755	-0.077263536	-0.421219769	-0.140490906	-0.128656127	-0.030714992	-0.788654667
FUT3	-0.483514815	0.202339435	0.369848003	-0.325787358	-0.417079814	-0.393688334	-0.198459952	-0.329586955	-0.75417482	-0.549421777	0.088539078	-0.351129197	-0.229684783	-0.181517917	-0.335114391	-0.337135622	-0.150097379	0.123003399	0.114246964	0.34095771	0.094441681	-0.015638502	0.243981635	0.860659847
TAF12	0.009553655	-0.175984425	0.014201305	0.134620381	0.397114957	-0.134503843	-0.385910183	-0.487132168	-0.073749685	-0.364672488	0.205555441	0.682251896	0.381682597	0.743956942	0.843765964	0.457661704	0.358786803	0.168396433	0.638904782	-0.068381826	0.156058022	0.05712803	0.142983534	-0.309683485
ATP8B3	-0.336145352	0.055591462	0.155161777	0.018133563	0.214178855	-0.133483971	-0.183143785	-0.315263258	-0.359077026	-0.329625557	0.131229953	0.139081959	-0.158336822	-0.012942234	0.08762747	-0.097382718	0.233261962	0.25009042	0.033151497	-0.063305858	-0.001142198	-0.239186476	0.249062922	0.42778824
FAM171B	-0.585511971	0.042309504	0.2392515	-0.360952947	-0.428072453	-0.278335473	-0.092616756	-0.310420278	-0.679444689	-0.552751523	0.023593769	-0.443255827	-0.329836285	-0.158403663	-0.264881862	-0.236235791	-0.117230209	0.106158703	0.223518702	0.39706746	0.278239466	0.131289077	0.30528888	0.788404773
KIF3A	0.387875122	-0.120994255	-0.407910348	0.173468699	0.078300815	0.450524776	0.435593174	0.691068019	0.726904096	0.753217847	-0.423797581	-0.204992075	-0.10448322	-0.229802228	-0.17795587	0.090440004	-0.216582069	-0.357583318	-0.475424501	-0.259100808	-0.132928434	0.006755383	-0.205101203	-0.565296516
SULT6B1	-0.025949515	-0.087520718	-0.291299001	0.148768399	0.101261265	0.309953372	0.302067577	0.492159414	0.311525757	0.43452363	-0.293117751	-0.394767125	-0.505723071	-0.324551907	-0.259081515	-0.014152317	-0.168095866	-0.227861398	-0.463522635	-0.227977063	-0.050001982	-0.1278785	-0.070117473	0.010262215
NKIRAS2	0.042470195	-0.281344871	-0.143305813	-0.142417834	-0.018509708	0.079566111	-0.058673574	-0.193727375	0.001279673	-0.172043352	0.102512069	0.31919229	0.435052622	0.36130099	0.349394161	0.390448657	0.117615923	0.009929473	0.441123566	0.124982129	0.307503935	0.347368687	0.253759177	-0.42096568
RAXL1	-0.175884285	0.144600092	0.033669913	-0.016453573	0.077247257	-0.054114167	-0.085105725	0.092714615	-0.194491213	-0.087502667	-0.022046614	-0.059609887	-0.149491214	-0.201940197	-0.288004837	-0.183724111	-0.100564989	-0.05586744	-0.321939392	-0.183528714	-0.176676468	-0.339273316	-0.001897342	0.388106151
SPINK9	-0.348212237	0.19408367	0.344812511	-0.402464707	-0.343174933	-0.507815729	-0.406363178	-0.388149218	-0.715057864	-0.654426322	0.107014733	-0.154127036	-0.097377787	0.204496218	-0.007699566	-0.122017903	-0.166591397	0.036933918	0.383721662	0.275152082	0.092588764	0.012900317	0.248517006	0.714956159
SLC35A3	-0.289542834	-0.439298037	-0.250408041	0.236852203	-0.003909193	0.603070525	0.772199002	0.016301422	0.363293649	0.460192774	-0.327429225	-0.349682972	-0.32233806	-0.508516562	-0.069742467	-0.068168276	0.382651471	0.377177494	-0.074108769	0.317400726	0.415654035	0.537532178	-0.405289288	-0.131623748
HNRPDL	0.061734836	0.189082449	0.243542758	-0.257665781	-0.115412564	-0.548740506	-0.735941063	-0.324503392	-0.49069173	-0.655364261	0.392139264	0.452777339	0.574751777	0.700641738	0.294708314	0.217874874	-0.251015997	-0.219048415	0.471870538	-0.026250723	-0.068730678	-0.175893141	0.150928273	0.076282897
DMD	-0.110294596	-0.408404443	-0.590789305	0.228862853	0.321365051	0.36729685	0.07442845	0.357795955	0.27432012	0.222537799	-0.49422244	-0.014459449	-0.264073908	0.265676356	0.292851536	0.534308082	-0.19634253	-0.379588307	0.017350974	-0.315792938	0.210553493	-0.010260987	0.117274911	-0.218144755
PHF14	0.399522718	-0.158038377	-0.472968031	0.415048102	0.335224947	0.583027958	0.532650191	0.707790336	0.901647243	0.944643885	-0.496050959	-0.14430759	-0.266347413	-0.341921172	-0.112169337	0.077170593	-0.035715895	-0.224431319	-0.616555447	-0.392490552	-0.194245766	-0.102104049	-0.353838245	-0.605797849
CDK2	0.139582246	0.018667498	0.323540272	-0.322849046	-0.311357262	-0.194236212	-0.037733014	-0.418344658	-0.032241444	-0.220338514	0.164419159	0.19812817	0.490477022	0.275630689	0.285172035	-0.023975667	0.237105389	0.281579307	0.539609575	0.447624066	0.176018044	0.461224586	-0.243227603	-0.309894862
PSORS1C2	-0.401996929	0.221548043	0.356983923	-0.371121631	-0.368776689	-0.393790474	-0.21268266	-0.375665647	-0.742062121	-0.54788333	0.170546154	-0.306102593	-0.299798513	-0.177875769	-0.286752971	-0.332384986	-0.081970743	0.171298034	0.119747962	0.327656435	0.055690714	-0.02297655	0.625804441	0.818569584
MID1	0.286563346	-0.288903209	-0.435646189	0.477685975	0.631707404	0.412008284	0.078192898	0.292150422	0.627112904	0.388327791	-0.035573931	0.51330831	0.283323905	0.244180992	0.382059143	0.449350148	0.20523023	-0.133989559	-0.106934846	-0.49230412	-0.038904301	-0.146230552	-0.137419527	-0.801225399
IL11RA	0.157590044	-0.225919429	-0.555800162	0.262663484	0.336826801	0.255085163	-0.138345041	0.491127059	0.245712221	0.196324919	0.208651585	0.310358562	0.273340905	0.192270372	-0.005163539	0.474532515	-0.353515706	-0.506221835	-0.226579464	-0.556321019	-0.066654077	-0.310813947	-0.069961347	-0.389992872
MGC48628	0.118402395	-0.203539579	-0.245175148	0.27705008	0.331196676	0.326892179	0.195996781	0.237936917	0.535327898	0.405041144	-0.035834518	0.141361636	-0.020991108	-0.002710892	0.154883286	0.177182647	0.125716314	-0.054461961	-0.156010077	-0.240151236	0.01324274	-0.052638507	-0.226463586	-0.482154647
SULT1C3	-0.447167751	0.258272419	0.432327548	-0.362563346	-0.505388412	-0.478978725	-0.202473602	-0.359802292	-0.755176895	-0.559959911	0.140112253	-0.441042834	-0.295041927	-0.155283233	-0.297901083	-0.387260485	-0.167078951	0.139941573	0.197445143	0.420779721	0.083567535	0.044111577	0.115447973	0.925580838
HES4	0.700351278	0.38873982	0.028213805	-0.027837233	0.010132089	-0.291791913	-0.429066304	0.390000862	0.211923065	0.075553785	0.134540963	0.328100408	0.512341162	0.3249738	-0.070987919	0.081135461	-0.41561006	-0.521468663	-0.217303226	-0.408020128	-0.529707667	-0.455304616	-0.098560175	-0.434737611
KENAE	0.120105033	-0.398895955	-0.426090116	0.286263535	0.175845152	0.65315386	0.675671889	0.375603216	0.741380365	0.740887799	-0.376936506	-0.134954417	-0.10042276	-0.285799914	0.066410971	0.152143168	0.198613834	0.058792074	-0.213057137	-0.031536156	0.190322725	0.360289822	-0.554651055	-0.558380384
S100A1	0.411425026	0.009365142	-0.288636534	0.162576205	0.36377921	0.112309044	-0.170553672	0.35338481	0.397034038	0.267244848	-0.018468748	0.232139454	-0.04466956	0.242775718	0.15009812	0.288413508	-0.162605159	-0.364055369	-0.238713244	-0.480823423	-0.267626774	-0.317559378	0.560957783	-0.512272776
GLUL	-0.545134559	-0.420565671	0.041528035	-0.255758286	-0.305326739	0.214517288	0.376408206	-0.478199975	-0.270807759	-0.19714313	0.166273764	-0.175406017	0.01604466	-0.210395035	0.079909437	0.007893149	0.382295979	0.498335738	0.461355291	0.619416325	0.654827412	0.70930454	-0.071961157	0.211372778
IGSF6	0.31175216	-0.096863864	-0.088198563	0.455450984	0.523989269	0.213758738	0.065939667	-0.086424355	0.483208633	0.281558708	0.069520747	0.521304584	0.265674437	0.206060737	0.473827496	0.185724053	0.446732747	0.21084026	0.02734017	-0.245807322	-0.109175062	-0.057367161	-0.1957995	-0.581452609
SEMA3B	0.137958757	0.346968695	0.198260842	-0.260504879	-0.314696695	-0.542472089	-0.562269953	0.029986234	-0.3963903	-0.422092117	0.228311452	-0.040266849	0.119975196	0.340748549	-0.113567233	-0.02943513	-0.520453286	-0.40984882	0.122593536	-0.014789846	-0.229491139	-0.253994597	0.316369492	0.205075574
EDG1	0.420890606	0.137816503	-0.100231405	0.384142509	0.267752284	0.084779298	0.041914492	0.2469017	0.380826788	0.363054767	0.01803708	0.178396894	0.065922654	-0.057329541	-0.006279902	-0.04156443	0.013525472	-0.079174005	-0.313072371	-0.285815704	-0.351991789	-0.290462132	-0.19980903	-0.355947105
SIKE	-0.216878688	0.087054356	0.217939638	-0.508706417	-0.740645081	-0.116555682	0.229543934	0.000388094	-0.264286941	-0.085156259	-0.202893606	-0.732301926	-0.293573895	-0.425702592	-0.550274453	-0.391273239	-0.264579752	-0.001014163	-0.027943583	0.532080536	0.201220291	0.349143562	-0.067373674	0.3819235
TEX10	0.310414096	-0.21493349	-0.276498442	0.23269691	0.38244337	0.34214146	0.142878595	0.184465835	0.576601592	0.364330804	-0.082400601	0.33897346	0.212289909	0.129974277	0.260934635	0.270813597	0.214797104	-0.039371962	-0.086380062	-0.279887875	-0.012361999	-0.002335962	-0.209714614	-0.742064958
C14orf80	-0.430580533	-0.854711449	-0.751060072	0.333587368	0.460106978	0.639192794	0.225347202	-0.000795413	0.196787998	0.104882611	0.025467981	0.278872988	0.019435442	0.305325419	0.561740062	0.818346215	0.177611985	-0.038513315	0.370149696	-0.142643071	0.666962224	0.387330984	0.14304022	-0.343795712
XYLT1	0.486290926	0.244930117	-0.004446381	-0.122421212	-0.09364642	-0.236742449	-0.349113897	0.268056049	0.128903459	0.020684223	0.04678485	0.10579261	0.218282524	0.317777051	-0.024815603	0.122738298	-0.411465892	-0.460080646	-0.074088891	-0.2125158	-0.310329784	-0.231277462	0.244283174	-0.372312759
TRIM40	-0.079271515	0.288605004	0.266080686	-0.25316461	-0.194819575	-0.386611446	-0.346653752	-0.154914139	-0.461912318	-0.394949909	0.164072868	-0.051950409	-0.040536497	-0.039844145	-0.257255134	-0.222389793	-0.168263819	-0.017422909	-0.001755089	0.051281768	-0.14140946	-0.233353657	0.510061008	0.433724463
ATP5D	-0.034606161	-0.167727448	-0.022163057	-0.34175619	0.164120643	0.011249641	-0.153303708	-0.258004961	-0.070390588	-0.19813224	0.247501611	0.478858999	0.34403351	0.327871149	0.423837211	0.255764462	0.237371798	0.14642544	0.320137053	-0.023302503	0.142072609	0.072768615	0.421974144	-0.172238254
KCTD9	0.440636324	-0.104309136	-0.516546704	0.269640621	0.226551688	0.446084646	0.274284595	0.77034376	0.709404585	0.73430665	-0.441296117	-0.117866977	-0.153829088	-0.11429703	-0.138453421	0.209864803	-0.316914262	-0.490843057	-0.555685167	-0.456853243	-0.226353204	-0.182900274	-0.1909063	-0.554814812
PIGO	-0.004631918	0.004553126	0.15520146	-0.135258034	0.023391383	-0.315040349	-0.481211607	-0.402630631	-0.28739343	-0.466365384	0.242548407	0.551658764	0.618022477	0.708153809	0.556048018	0.308455659	-0.012020556	-0.022582303	0.579948266	0.050309527	0.061242906	0.076728526	0.128390889	-0.020100805
ZZZ3	-0.069752819	-0.117050736	-0.095236177	0.201172893	0.294454378	0.419016096	0.501055817	0.104748369	0.403090087	0.429021056	-0.222270807	-0.007864073	-0.164674974	-0.459464603	-0.070908103	-0.231695918	0.425787802	0.330457818	-0.35658537	-0.07396771	-0.02065069	-0.007618962	-0.160698616	-0.090688669
UBL7	-0.478928302	-0.344717819	0.174276553	0.000166812	0.054306301	0.056773411	0.098761264	-0.757575136	-0.295608403	-0.422939372	0.346372222	0.374464263	0.404446449	0.108051852	0.433043988	0.076800054	0.691001873	0.687998273	0.66612226	0.454353761	0.538649183	0.508464963	-0.082037504	0.064490993
GPR63	-0.574488478	0.155680128	0.457492304	-0.42370563	-0.510408509	-0.418152327	-0.129968739	-0.518054715	-0.813199655	-0.648266043	0.159091083	-0.391811783	-0.23672596	-0.141862277	-0.20284381	-0.365820473	0.005492995	0.285553575	0.329098021	0.546512583	0.231101932	0.207560084	0.177761832	0.928374622
PTPRC	0.329977315	0.166208899	0.167579497	0.048667259	0.145772054	-0.146657999	-0.214353641	-0.087424524	0.100498983	-0.061898079	0.306109993	0.542477449	0.682399283	0.275833066	0.226434109	0.048761584	0.129494164	0.030741047	0.079613106	-0.168695028	-0.217134606	-0.186116604	-0.258917503	-0.328330887
KLHL7	0.491933807	-0.120447301	-0.331961283	0.247136962	0.220974845	0.454029372	0.427758018	0.536903029	0.851412202	0.753227344	-0.263030446	0.029253709	0.062192222	-0.160998669	0.004259718	0.096738764	0.040757754	-0.16101977	-0.381469534	-0.260539412	-0.154261337	0.038493198	-0.419630639	-0.788073878
CUL3	0.478667965	-0.057524	-0.450887612	0.303918291	0.396102367	0.235223659	-0.090706192	0.591544578	0.556456211	0.37729526	-0.112828369	0.340930427	0.285079848	0.297394226	0.125719371	0.403120368	-0.275803711	-0.559744401	-0.316727729	-0.618569068	-0.283710978	-0.338017406	-0.181363065	-0.671547182
GALNT9	-0.344595181	0.084205906	0.321530581	-0.207961003	-0.16285664	-0.311401796	-0.203088537	-0.45681909	-0.555678405	-0.51396005	0.035175253	0.011900515	0.03888914	0.02794574	-0.006372817	-0.173014862	0.116965652	0.268940066	0.318489836	0.293680695	0.141099091	0.075044301	0.188315336	0.449405791
IL9	0.117538267	-0.096628945	-0.230600244	0.216924148	0.117995494	0.11025744	-0.037858481	0.300749766	0.218533696	0.149833532	0.195214612	0.0770463	0.118214231	0.11082196	-0.001353249	0.215726894	-0.220964889	-0.330909913	-0.115181789	-0.252809901	-0.032014969	-0.127658305	-0.167795524	-0.302772283
CORO1B	0.188149498	-0.31811867	-0.470904894	0.313693305	0.349417719	0.43301251	0.203896318	0.262292725	0.397097914	0.358566428	0.048526045	0.199312485	0.030818387	-0.033731597	0.104759226	0.351600007	0.104125443	-0.094089981	-0.153588102	-0.271274619	0.081014947	0.017077695	0.176143407	-0.544362347
TIMM9	0.322458432	0.468935875	0.525737012	-0.106601318	0.106482305	-0.29154206	-0.116674441	-0.246374647	-0.005114512	-0.063146977	0.054642898	0.355889778	0.30338592	-0.089670543	-0.016779272	-0.469812538	0.393105366	0.382709457	-0.132343892	-0.002242742	-0.451450267	-0.259951301	-0.103440625	-0.009551959
FZD2	-0.088835622	-0.169063241	-0.076308917	0.082525633	0.273264058	0.20971709	0.099915603	-0.051369746	0.140204354	0.06249611	0.070565564	0.259618866	0.148400662	-0.04028309	0.118692237	0.075406616	0.279298401	0.16285451	-0.035017746	-0.110258125	0.085286231	-0.042092033	-0.013441193	-0.178463642
UAP1L1	-0.591432645	0.062857203	0.333929533	-0.248793523	-0.320623869	-0.341335408	-0.185098325	-0.487460718	-0.765256516	-0.61668693	0.087986351	-0.24385074	-0.206627862	-0.109728144	-0.172023353	-0.252572458	0.020927717	0.272132142	0.295562574	0.400317497	0.247968848	0.071228417	0.164637853	0.781405764
ZFAND2B	0.311845414	-0.411713418	-0.585837544	0.459125583	0.663786088	0.47039221	0.049656754	0.249920717	0.56918952	0.375067065	0.105516855	0.675032194	0.431319949	0.400262043	0.55651422	0.664859532	0.172633062	-0.175202192	0.020729558	-0.515187419	0.032282381	-0.049360251	-0.037833525	-0.816727991
ITGBL1	0.377444298	-0.121679202	-0.430430304	0.411754994	0.345597468	0.360702961	0.211343189	0.612722627	0.724160385	0.637853678	-0.505962248	0.005836274	-0.113091132	0.03850213	0.086201217	0.248636717	-0.16592836	-0.381523658	-0.342388858	-0.429412926	-0.167245364	-0.170361506	-0.222207654	-0.595764508
ERBB4	0.076203836	-0.174166313	-0.370810337	0.447159943	0.470842136	0.311605997	0.074311598	0.32183935	0.376819197	0.296435336	-0.217624901	0.160660782	-0.107209866	0.101626296	0.183580237	0.278912167	0.042828712	-0.187566744	-0.217875863	-0.414428869	-0.06025883	-0.214370124	-0.044198058	-0.346283618
OXCT2	0.101049086	0.532797706	0.265277503	-0.269185679	-0.261263157	-0.499194615	-0.424647732	0.205872305	-0.447713612	-0.277079046	-0.082763462	-0.192707856	-0.073280535	-0.059177556	-0.48169061	-0.319511101	-0.540559386	-0.375421272	-0.31722184	-0.170426877	-0.454673519	-0.544521011	0.152845841	0.573689226
CST11	-0.366461549	0.057451352	0.136576935	-0.096064368	-0.172039014	-0.248790144	-0.17190893	-0.254496484	-0.560592637	-0.416167033	0.072728073	-0.234191763	-0.268205018	-0.026608206	-0.107696617	-0.087980377	-0.104846267	0.024259676	0.145009868	0.150714488	0.123416516	-0.035285333	0.235369308	0.610492946
SOX10	0.247652174	0.385133958	0.015745887	-0.049583266	-0.325882027	-0.243838864	-0.17322517	0.496376963	-0.078115416	0.084399573	-0.157308872	-0.402067982	-0.170070276	-0.203993971	-0.632102823	-0.245008751	-0.678714433	-0.543188438	-0.469356718	-0.164572871	-0.394223355	-0.395640887	0.044006361	0.200928152
MYCN	-0.171045424	-0.1235841	-0.118689151	0.290127262	0.327329599	-0.09901851	-0.374849549	-0.176067391	-0.231423123	-0.327697901	0.238547225	0.285608868	-0.005376191	0.367841247	0.285415166	0.316996161	-0.011561518	-0.103505086	0.216711026	-0.213126472	0.082015118	-0.189596489	0.277889669	-0.015876385
NRSN1	-0.400053608	0.179854433	0.279229376	-0.427792527	-0.477569529	-0.3558221	-0.130322754	-0.217124042	-0.643925709	-0.444996059	0.00573006	-0.458019771	-0.337821131	-0.131011531	-0.263632528	-0.279058928	-0.243922427	0.022202219	0.130374913	0.347524562	0.092734373	0.048821755	0.312239266	0.815308302
CCL24	-0.502177487	0.051219698	0.323139066	-0.154918596	-0.246094599	-0.262182204	-0.068402559	-0.489457813	-0.649644606	-0.495673085	0.080710878	-0.210801078	-0.198268161	-0.153265956	-0.112867052	-0.24206361	0.12883356	0.344666725	0.261250984	0.383594495	0.218473681	0.129404953	0.169411453	0.677724333
WDR63	-0.163484823	0.125593797	0.077703717	-0.323640675	-0.425774622	0.028105961	0.270930712	0.245476397	-0.077891309	0.158051902	-0.218875507	-0.675180942	-0.487071586	-0.553695385	-0.619431069	-0.407359233	-0.259738907	-0.052569379	-0.369014414	0.201453762	-0.018350652	0.059399093	-0.003423844	0.447708757
MLC1	-0.455993835	0.082574865	0.217292387	-0.245892735	-0.291309265	-0.311724042	-0.250250097	-0.341263144	-0.726649556	-0.555181442	0.107263363	-0.164146746	-0.100039518	0.017310325	-0.136624729	-0.12375224	-0.158741124	0.084374045	0.22335435	0.260720011	0.140315588	0.016183125	0.241878621	0.733574707
RNF208	0.300537453	-0.29135454	-0.268070638	0.144928715	0.150537491	0.430916579	0.350038743	0.166435554	0.650082112	0.490747273	-0.006381684	0.213892745	0.308170156	0.019192698	0.216327932	0.222763074	0.205121428	0.055779938	-0.010900263	-0.034413043	0.111027875	0.299266778	-0.337844528	-0.792183445
PDPK1	-0.549181529	-0.32598202	0.102077107	-0.267368599	-0.436191816	0.080730162	0.295589427	-0.469654404	-0.313047855	-0.260230804	-0.085460832	-0.407259906	-0.209215082	-0.198810262	0.002692002	-0.096184452	0.251659341	0.433952048	0.478885786	0.695414465	0.632145678	0.664575248	-0.126459081	0.285107801
C6orf62	-0.1677351	-0.266119202	-0.353082752	0.734448351	0.309427959	0.396827063	0.330127919	0.248006516	0.314618914	0.377900211	-0.207891614	-0.154208254	-0.277189601	-0.238169562	-0.07198411	0.094672814	0.038543232	-0.036422587	-0.227837969	-0.167273558	0.116851771	-0.014726302	-0.305472529	-0.091069182
HBBP1	-0.472356149	0.178490045	0.35785958	-0.385166625	-0.438814867	-0.319506352	-0.063809012	-0.306860802	-0.650061433	-0.449714534	-0.030690229	-0.451448085	-0.33424232	-0.218477986	-0.291507054	-0.359559853	-0.088364636	0.169199239	0.121970029	0.398335886	0.125289278	0.103960696	0.140707182	0.881088122
ADRA1A	-0.198377113	0.096670497	0.385540747	-0.560299179	-0.756460072	-0.35255174	-0.041885274	-0.372836956	-0.501560145	-0.443639218	0.052754069	-0.385750417	0.084083025	-0.026185809	-0.187220514	-0.239912259	-0.135623176	0.132985483	0.44246778	0.671516715	0.2858131	0.48174224	0.055871548	0.320605407
LAMC2	-0.015416205	0.556322087	0.596558989	-0.556285869	-0.505063262	-0.57885135	-0.284636869	-0.171221703	-0.506811525	-0.344557329	-0.084235528	-0.374132258	-0.244374563	-0.156763317	-0.407651768	-0.546710308	-0.241820859	0.036676817	-0.079258529	0.258696292	-0.289401952	-0.187087389	0.293231485	0.675921172
FGF13	-0.40609384	-0.151551998	-0.001764292	-0.196861949	-0.040319879	-0.023426977	-0.038434548	-0.203430216	-0.28117176	-0.233114922	-0.284866887	-0.164761687	-0.306161981	0.067509323	0.114985997	0.065918532	0.040868384	0.095492347	0.223634433	0.151319644	0.260396427	0.139892499	0.141571841	0.405480059
CHFR	0.640121677	0.060743995	-0.278009639	0.273797575	0.362143515	0.187717564	-0.04542716	0.43257709	0.543312926	0.440123608	0.039924373	0.338849631	0.220317639	0.11239005	0.039060993	0.216597916	-0.094736272	-0.318583803	-0.372469246	-0.511744046	-0.370061038	-0.330140779	0.011754569	-0.708729714
OGFOD1	-0.157349404	0.311916152	0.778396959	-0.404351177	-0.570670727	-0.527160404	-0.059299297	-0.743509624	-0.501488723	-0.486097389	0.222435588	-0.253470846	-0.03448915	-0.09659003	-0.00624301	-0.545061665	0.343804895	0.594764877	0.500248321	0.771627747	0.123068024	0.401746219	-0.039284848	0.43331777
C11orf41	-0.235869573	0.168279335	0.102275007	-0.161064451	-0.055417397	-0.353056516	-0.479225719	-0.069689974	-0.486295096	-0.487001846	-0.016533452	-0.013426269	-0.090744997	0.286490554	-0.039689183	0.050445504	-0.336261728	-0.273698933	0.086903284	-0.112655797	-0.073698874	-0.299587907	0.395690765	0.505861137
STS-1	0.344950591	0.40481811	0.33990815	0.002581291	0.157270122	-0.388556227	-0.477841478	-0.148703886	-0.059259244	-0.238461739	0.104131065	0.363700564	0.23763284	0.309049553	0.107045543	-0.112535747	0.057150428	-0.019818857	-0.001323265	-0.214324007	-0.395070558	-0.402432819	0.081507373	-0.107516168
SCMH1	-0.032552142	0.437166672	0.442317089	-0.415489095	-0.525785509	-0.641346184	-0.490652873	-0.20621766	-0.680229252	-0.591105033	0.309035172	-0.304052574	-0.121150789	0.008863466	-0.415749785	-0.306313252	-0.386878152	-0.135172093	0.093358594	0.224130336	-0.142407495	-0.193165363	0.127813388	0.526161859
ZNF483	-0.263356577	0.106973794	0.030079905	-0.148102948	-0.462900894	-0.085424259	0.144783867	0.220280216	-0.284471107	-0.05914625	-0.047806137	-0.698486539	-0.445868271	-0.461202869	-0.603762704	-0.302513737	-0.365009358	-0.179262481	-0.251069528	0.193412846	0.064301321	-0.005410713	-0.112297612	0.53331677
NAMPT	0.332886003	0.820172923	0.819460771	-0.487183996	-0.726087891	-0.717742561	-0.21747377	-0.145805624	-0.405941893	-0.281324616	0.066395398	-0.398110746	0.0372158	-0.269281611	-0.585363355	-0.807130442	-0.225522943	0.068085441	-0.158937475	0.399289271	-0.503438236	-0.13468753	-0.106742381	0.455606077
CACNB2	-0.134750899	-0.468740975	-0.592166178	0.339472219	0.339219234	0.716863958	0.621959732	0.422711535	0.561855785	0.651064358	-0.309890477	-0.137149043	-0.331433912	-0.355300092	0.000447107	0.195557448	0.153549887	0.014810223	-0.333780175	-0.192531001	0.199995645	0.150997854	-0.157539831	-0.258259092
ATRIP	-0.356373731	-0.394998019	-0.34629277	0.212245864	0.477268373	0.048441917	-0.395389773	-0.226018406	-0.198086646	-0.37360994	0.000943165	0.428611954	-0.013039685	0.673402379	0.657591917	0.66175023	0.022709982	-0.128306663	0.459583389	-0.264619166	0.311707167	-0.096958795	0.262151961	-0.022068273
SNORD83A	0.585368576	0.04388148	-0.508535645	0.443266188	0.613456021	0.246991123	-0.145154502	0.759787392	0.642973493	0.525687087	-0.11953735	0.400527088	0.160631058	0.210049508	0.051854474	0.375446626	-0.327021005	-0.628155162	-0.579253285	-0.903069819	-0.498517919	-0.675019786	-0.203412818	-0.631150427
USP2	-0.026636366	-0.002079385	0.065559156	-0.159189264	-0.37844331	0.033488288	0.24687885	-0.017380142	-0.065664217	0.057607389	-0.107624081	-0.300984541	-0.00199325	-0.307590285	-0.291445171	-0.206025296	-0.032544124	0.121925951	-0.002598713	0.334559467	0.11601999	0.301871214	-0.023804507	0.049676745
ITGB4	-0.432537574	-0.071266429	0.198062297	-0.293215696	-0.271613625	-0.107086897	0.018530491	-0.396974064	-0.512406216	-0.376156479	-0.126156671	-0.114378671	0.01140593	-0.069225814	-0.04695888	-0.123555559	0.110381513	0.296421542	0.303558423	0.403460633	0.28944167	0.281679165	0.133530217	0.488827711
METTL8	0.460703568	-0.269773939	-0.529700948	0.27380123	0.41820567	0.46895643	0.176011542	0.496348758	0.768098642	0.600248366	-0.15701745	0.306012372	0.17535551	0.178510189	0.251459055	0.442218551	-0.037677267	-0.31244111	-0.227127212	-0.453880887	-0.0836603	-0.071484936	0.011836715	-0.893910824
SMC6	0.128763317	-0.432650367	-0.679624929	0.455788057	0.466401662	0.713837934	0.501267062	0.570955325	0.713300521	0.780773303	-0.401608801	0.006515697	-0.224344345	-0.178202595	0.087734071	0.379970244	0.028393579	-0.180635286	-0.387476963	-0.3919088	0.063730693	0.044350619	-0.127431228	-0.496426001
AGPAT3	-0.567810612	-0.278790205	0.300702324	-0.373412265	-0.543789945	0.030785765	0.382528244	-0.673543506	-0.381268999	-0.327055944	0.052756758	-0.364936331	-0.095815968	-0.287654318	-0.015824461	-0.244157733	0.462390702	0.698420967	0.606218232	0.914995937	0.676476054	0.86527309	-0.02180935	0.309677719
C17orf28	0.433966999	-0.226983526	-0.356571798	0.257892017	0.335036085	0.323077989	0.088959908	0.314998289	0.644900969	0.415702689	-0.016259439	0.395516326	0.384427121	0.257024905	0.296280395	0.395693936	0.045886896	-0.214213015	-0.042137717	-0.319588306	-0.034925575	0.012750174	-0.22333354	-0.897297616
MRLC2	0.349124656	0.146976668	-0.075958705	0.344776651	0.159585022	0.098634348	0.096202385	0.398714008	0.441264971	0.454845077	-0.061754725	-0.08457781	-0.130118638	-0.241706344	-0.247524333	-0.138345582	-0.116625418	-0.178663335	-0.460768803	-0.278368943	-0.311808756	-0.307599997	-0.33453626	-0.323434284
TPTE2	-0.249636824	-0.056058297	-0.200386818	0.110301585	-0.108304209	0.183712293	0.264835261	0.321318418	-0.024290644	0.231736581	-0.160730587	-0.526546358	-0.51280841	-0.409608203	-0.384157045	-0.119928018	-0.25842609	-0.171001021	-0.360733361	-0.030042354	0.036910524	-0.015157689	-0.078036412	0.429990055
ZER1	-0.664329301	-0.60401216	-0.475590768	-0.010012819	0.00659973	0.206206521	-0.076084024	-0.156356066	-0.384236451	-0.381585434	-0.101815834	-0.103896735	-0.209206721	0.31473712	0.267252294	0.587728513	-0.162537329	-0.150175321	0.490336768	0.108381614	0.677507247	0.331331061	0.379987024	0.236375058
MKNK2	-0.017277386	-0.174143244	0.092428247	-0.178863396	-0.191196823	0.22331268	0.395173386	-0.292434098	0.140912509	0.122321573	0.121159938	-0.086477746	-0.004491235	-0.286659935	-0.007925609	-0.14127434	0.448593892	0.499208591	0.154245072	0.444220469	0.274482186	0.519896141	-0.025085647	-0.235929519
ATOH8	-0.105431679	-0.339806052	-0.311870855	0.129293511	0.269433061	0.096750372	-0.178121429	-0.096147516	-0.038961915	-0.180520802	-0.056996533	0.402633547	0.268621414	0.564052154	0.564831052	0.562335537	0.027096498	-0.133673505	0.434321714	-0.126566992	0.260493748	0.10168057	0.242861005	-0.249973033
NUDT1	0.327164379	-0.397530527	-0.523627117	0.50267539	0.700826743	0.537870297	0.188292365	0.27517559	0.783260048	0.529145516	-0.124001333	0.528988971	0.199466279	0.270558814	0.52994098	0.53608446	0.300100391	-0.067537552	-0.05792669	-0.477153781	0.031756347	-0.029412148	-0.128856103	-0.931761965
CX3CL1	0.451258899	0.158565351	-0.085189998	-0.171253715	-0.152652544	-0.146221433	-0.24574334	0.279628131	0.122573363	0.049539922	-0.061878771	0.060265988	0.219303574	0.27850945	-0.050363622	0.179853606	-0.419294857	-0.426172723	-0.036719518	-0.161749905	-0.219333393	-0.107329807	-0.094685175	-0.314196223
ITGA3	-0.467394082	0.152634349	0.299384679	-0.324243005	-0.474537123	-0.383716398	-0.226377506	-0.268419022	-0.651414461	-0.508756041	-0.122818091	-0.448815261	-0.315305042	-0.07161932	-0.300415923	-0.252936614	-0.291773435	-0.000661139	0.183475048	0.36216913	0.152124711	0.015830945	0.189285704	0.748114037
LRIG2	-0.172211821	-0.211954821	-0.239933472	0.093385872	-0.058300141	0.186088836	0.144551712	0.113818861	0.014829635	0.080036029	0.114977887	-0.191706203	-0.14505232	-0.126024406	-0.102231963	0.125312066	-0.129796756	-0.094655212	-0.043580018	0.012927003	0.192415327	0.082908967	-0.135919334	0.01981758
EGFLAM	0.179278791	0.310871213	0.0207548	0.023438012	0.13161268	-0.192937761	-0.292621558	0.265478882	-0.073078952	-0.047153806	0.039105913	0.114088827	0.025944133	0.073177577	-0.176301873	-0.065018134	-0.288378459	-0.314655863	-0.325632086	-0.381832587	-0.421377519	-0.512704915	0.086861164	0.165350674
PARD6A	0.300076738	-0.433851244	-0.58523024	0.468913185	0.714580756	0.495537421	0.095392262	0.243088395	0.645936292	0.428125589	-0.115665754	0.614030146	0.274829841	0.435247249	0.66068715	0.681069339	0.22847936	-0.150213756	0.044703058	-0.505370128	0.048811795	-0.013315472	-0.091717562	-0.83556948
BCL2L1	0.872234648	0.413510748	0.01501927	0.168922618	0.210626842	-0.149597669	-0.279333499	0.422684163	0.460786667	0.338467596	0.118222159	0.334617309	0.306015155	0.18646498	-0.051310352	0.008139705	-0.234269132	-0.398658841	-0.414763244	-0.513255868	-0.662062929	-0.514871974	-0.033991205	-0.63011646
ZDHHC20	-0.472066985	-0.148200556	0.169964979	-0.346493411	-0.478172211	-0.012491939	0.227474697	-0.304810052	-0.339929778	-0.273320883	0.040990191	-0.456396266	-0.192263413	-0.301952859	-0.238597755	-0.219474157	0.077384507	0.263118794	0.244583875	0.534378384	0.446785327	0.407622941	-0.060777902	0.34992143
COX6C	-0.088073984	-0.397496048	-0.463045774	0.895849597	0.803602616	0.386018828	0.053980719	0.029537152	0.307808452	0.198073778	0.051581063	0.492203859	0.050709695	0.242797256	0.528372165	0.491399287	0.323626756	0.021602933	0.045367279	-0.447072396	0.106358861	-0.139003952	-0.126692636	-0.328325147
BTBD11	-0.435682981	0.042099095	0.15476299	-0.30362041	-0.376167703	-0.171464329	0.015929266	-0.150581902	-0.484389668	-0.301596599	-0.056183539	-0.455301891	-0.351422797	-0.17146801	-0.225645453	-0.206783098	-0.167462797	0.028804123	0.087806219	0.312497213	0.173321177	0.132643836	0.220350288	0.701688437
SLC45A2	0.217596817	-0.290927844	-0.376555829	0.275088849	0.219923738	0.279789564	0.063388079	0.179650423	0.427190616	0.278241706	-0.100540127	0.291893924	0.303600078	0.29249649	0.325593894	0.418582813	-0.022847947	-0.172241459	0.112492893	-0.171118055	0.099446946	0.100257789	-0.252450213	-0.594247586
GCC2	0.584390051	0.110308786	-0.254983432	0.195018721	0.004902842	0.29101547	0.366955302	0.721707251	0.739709168	0.790103576	-0.400412453	-0.310380498	-0.216886328	-0.30966879	-0.311794353	-0.089362681	-0.265708141	-0.356802395	-0.601822597	-0.268492199	-0.342817942	-0.127327102	-0.319530711	-0.541074909
DNAJC5B	0.060470779	-0.417538442	-0.330837914	0.44056377	0.522673386	0.439103737	0.240481859	0.020859286	0.520051433	0.319882901	-0.194621859	0.359999913	0.132803279	0.15379176	0.457416527	0.380405111	0.426908717	0.143377193	0.124428671	-0.192441528	0.223374207	0.15338725	-0.107076009	-0.658247154
CD1C	-0.007886112	-0.30875679	-0.506588671	0.269994177	0.327881887	0.438187266	0.259381649	0.46279254	0.382906951	0.428901053	-0.208164944	0.003735912	-0.163421051	-0.109189769	0.026445711	0.298767386	-0.070460627	-0.214596137	-0.270155905	-0.351850498	0.070341984	-0.113147848	-0.148480054	-0.24507892
DOK7	0.0016091	-0.442679733	-0.362174596	0.264776122	0.35556313	0.329718453	0.063632476	0.019692859	0.342010093	0.101405934	0.101373074	0.378182878	0.286082016	0.312686888	0.444718219	0.496015268	0.212224077	-0.04545221	0.267065279	-0.153605725	0.309589535	0.191993743	0.003318204	-0.62660665
MPP2	-0.387324992	0.301708361	0.447367243	-0.424048889	-0.46039868	-0.390792318	-0.119140468	-0.30193034	-0.676184336	-0.466242202	0.148515179	-0.42522541	-0.319731178	-0.359982091	-0.475038533	-0.508970021	-0.074885594	0.212231292	-0.020392504	0.37379503	-0.002008497	-0.047944371	0.278049203	0.820879048
PCDHGA3	0.025413751	-0.220522003	-0.229877761	0.403894038	0.425204665	0.200523793	0.007041932	-0.02609581	0.20595937	0.075187725	-0.117111779	0.368118186	0.176395041	0.177578689	0.301692644	0.282370288	0.195732698	0.019400518	0.065688866	-0.214994121	0.061940243	-0.041557407	-0.035205273	-0.357685789
SIRT6	-0.092211468	0.080535694	0.282718373	-0.238157805	-0.117945703	-0.101122858	0.01398429	-0.303426967	-0.207817363	-0.19881942	0.251904353	0.122738601	0.222001523	-0.188132423	-0.107959921	-0.256528375	0.276588784	0.336473665	0.052656805	0.215102297	0.039924167	0.05688314	0.12934787	0.054339989
ZMAT3	-0.411381831	-0.272748295	0.097989898	-0.244375412	-0.415022317	0.085217751	0.273297772	-0.327416712	-0.168591734	-0.144083557	-0.216638317	-0.435318851	-0.22761048	-0.190481309	-0.062734468	-0.094183725	0.153084614	0.306408443	0.375163108	0.589786965	0.55388754	0.578938756	-0.022085418	0.146203168
HMGB2	0.631504643	0.216275733	-0.211176363	0.174403238	0.098922251	0.172280508	0.156971474	0.655124205	0.537496711	0.583092876	-0.073503845	-0.058262455	-0.001788443	-0.260683658	-0.346786191	-0.082988822	-0.259569228	-0.36733914	-0.637800946	-0.40660736	-0.470147975	-0.351466127	-0.153184837	-0.463838381
ADCY9	0.552240661	-0.105448201	-0.266393362	0.269896687	0.339693155	0.311816513	0.12854014	0.29312537	0.691129413	0.498300106	-0.048167521	0.419711363	0.416481066	0.130652192	0.203791093	0.249807694	0.117114633	-0.112492237	-0.171176307	-0.332821855	-0.172129278	-0.058590978	-0.287533587	-0.873292018
ELK1	0.284133871	0.060744041	-0.032706752	-0.019644293	0.253644034	-0.302249658	-0.649814651	-0.128824337	-0.114668651	-0.36974273	0.212854339	0.74078483	0.67927063	0.910287237	0.624106763	0.511705385	-0.176614471	-0.337076925	0.410828081	-0.323853673	-0.157921103	-0.226094089	0.201631694	-0.310998886
PTPN23	0.382434891	0.096801331	0.226440153	-0.334390948	-0.346198967	-0.086436254	0.096822904	-0.116981885	0.170369319	0.077985434	0.04138692	0.044967539	0.374278052	0.015684815	-0.009219802	-0.118998716	0.11122754	0.159762659	0.205883312	0.331539407	0.006676296	0.351731085	-0.049341681	-0.445916631
HAPLN3	0.067077474	0.586717556	0.541929477	-0.524398633	-0.433072289	-0.669421368	-0.529769844	-0.178179884	-0.628887664	-0.564825311	0.180077615	-0.104787387	0.052350656	0.036464847	-0.39308658	-0.408551687	-0.323774829	-0.100115124	-0.03337292	0.112203509	-0.343990926	-0.351387541	0.365990056	0.542403826
ATP1B3	0.205043357	0.560869475	0.667248803	-0.522127997	-0.533679971	-0.777712405	-0.536433104	-0.390160217	-0.590160272	-0.59695977	0.337482613	0.059516156	0.366121756	0.228516264	-0.112941203	-0.345809999	-0.192961682	0.027346597	0.312157263	0.322419997	-0.258498766	-0.107015675	0.239484978	0.316001934
UBE3A	0.5040142	-0.104807733	-0.218092648	0.256035121	0.210596184	0.370420233	0.351430342	0.362389143	0.809572667	0.665033112	-0.122543965	0.1217996	0.144146144	-0.055030301	0.117197599	0.098269168	0.145630682	-0.051802672	-0.228191007	-0.169624586	-0.125729483	0.11277213	-0.315876946	-0.835927444
HEYL	0.464065717	0.201720338	-0.191419168	0.097159792	0.042734134	-0.051728362	-0.163987381	0.582727024	0.273865628	0.268590577	-0.268564866	0.004609491	0.094252692	0.099503722	-0.20244631	0.097876249	-0.478190348	-0.563392414	-0.347043439	-0.408675406	-0.364177313	-0.39884471	-0.041963665	-0.291513955
HOXB4	0.277030811	-0.422362032	-0.612916706	0.435834151	0.675700545	0.492647659	0.040037541	0.359238493	0.686053833	0.42584187	-0.07314045	0.560117847	0.26803027	0.438268174	0.558467009	0.674800983	0.09373084	-0.273009751	-0.023368048	-0.560621736	0.041316836	-0.096298903	-0.137499238	-0.869471529
ZNF24	0.38499227	0.578197562	0.515505063	-0.230889262	-0.479152758	-0.252924623	0.237684316	0.110839884	0.083765246	0.211026548	0.036602366	-0.448076917	-0.112507203	-0.600009023	-0.608159329	-0.776023407	-0.004477093	0.162872094	-0.445676508	0.265982132	-0.442743838	-0.074661473	-0.387607032	0.12638271
LOC440742	0.044026441	0.038584978	-0.205025573	0.292674892	0.333473695	-0.019699739	-0.222577751	0.24644413	0.051024751	0.061248997	0.084434291	0.033384513	-0.309699212	0.096554128	0.015987307	0.157497069	-0.211288165	-0.310133177	-0.239639119	-0.434312656	-0.201059385	-0.438013235	0.274691429	0.05413946
TESK2	-0.357755605	-0.669055352	-0.560111557	0.193347162	0.340356258	0.607174201	0.395535595	-0.049885135	0.233168659	0.162976564	-0.245076499	0.114333527	-0.132115839	0.09976706	0.478642065	0.509767196	0.363872281	0.188868064	0.261356091	0.022937151	0.544932364	0.431817542	-0.008101165	-0.247770256
ASB13	0.174517249	-0.083796831	0.018022264	0.019312364	0.223960568	-0.027721605	-0.196536378	-0.240444015	-0.005769776	-0.170962929	0.374402366	0.747752464	0.844646795	0.487938838	0.506661495	0.311008485	0.223892041	0.075346452	0.356596519	-0.084984687	0.00099018	0.085201695	0.048740483	-0.35124884
C14orf182	-0.275181287	0.071557268	0.18779845	-0.156951385	-0.136511524	-0.228946363	-0.183142881	-0.256066391	-0.404269708	-0.390398893	0.067068175	-0.11829461	-0.107316341	0.030428423	-0.031415667	-0.09572257	0.001009965	0.074874688	0.164420893	0.151674873	0.087830774	0.026244841	0.18608833	0.436761222
KHNYN	-0.533526428	-0.336768363	0.09951224	-0.186932781	-0.203638987	-0.176072231	-0.227487895	-0.699899548	-0.538581704	-0.648825118	0.183786443	0.075285088	0.086770914	0.423085266	0.446854135	0.27435573	0.180678175	0.285053626	0.856875935	0.500230574	0.621366657	0.499434914	0.276271851	0.231051599
RGL1	0.405514916	0.152819229	-0.127161349	0.08008732	0.320577784	0.206453919	0.10807299	0.408903715	0.46697077	0.448412619	-0.113976338	0.199270721	0.068478082	-0.203087469	-0.133760573	-0.09403889	0.047229663	-0.074957167	-0.55519638	-0.449454016	-0.404238673	-0.420437216	-0.260313627	-0.33756765
TRAF7	0.364353854	-0.131016009	-0.004016989	-0.001255116	0.170408941	0.17642852	0.11914222	-0.13397248	0.435451245	0.21970297	0.183563344	0.47071155	0.502988918	0.168422439	0.349453396	0.147190009	0.381702357	0.233237569	0.183431603	0.024683174	0.031942459	0.228689309	-0.058278372	-0.729687483
CCL18	0.094560164	-0.087443281	0.001829615	0.103753419	0.031879286	0.080569268	0.104055067	-0.025125787	0.228476881	0.126535232	-0.021577032	0.006476154	0.010551614	0.024806048	0.129987774	0.040971576	0.155328068	0.067089077	0.072970225	0.063726688	0.090269855	0.11981132	-0.217202493	-0.332213267
ACSL3	0.117083472	0.260193264	0.150542129	-0.120902585	0.11580225	-0.21672325	-0.261079419	0.025769259	-0.094443052	-0.073241363	0.136704478	0.07720958	-0.101757749	-0.009455083	-0.094386633	-0.143609639	-0.075246622	-0.066900854	-0.214099461	-0.239221189	-0.30841338	-0.4160418	0.130939807	0.138858578
PTF1A	-0.101740158	0.114476536	0.024535921	-0.164746196	-0.192470777	-0.199082388	-0.208637776	0.021253131	-0.332757481	-0.217406041	-0.013190168	-0.201678502	-0.226349799	0.025158487	-0.18234056	-0.039759821	-0.328995942	-0.177307066	-0.035878392	0.037327135	-0.059313776	-0.102742593	0.247468143	0.336991648
MPHOSPH9	-0.506656388	-0.864631892	-0.664447071	0.309338644	0.374981562	0.733927859	0.431294271	-0.055402782	0.215975629	0.1648643	0.033928616	0.240390948	0.134700846	0.038791413	0.397782491	0.618055218	0.338186028	0.166306586	0.289026117	-0.007572802	0.724089147	0.481876102	-0.089785251	-0.320097675
ACTN2	-0.386029667	0.143581907	0.299423479	-0.303721063	-0.331047735	-0.306125566	-0.114147823	-0.314551613	-0.585678558	-0.443877234	0.069443474	-0.406577339	-0.428000107	-0.160202296	-0.216530358	-0.273747256	-0.033683733	0.159495775	0.150767485	0.33147177	0.129428643	0.071692835	0.588971998	0.699808987
OAT	0.12644414	0.136465078	0.082325564	0.277024519	0.104725176	-0.219876111	-0.253326832	-0.142940639	-0.125997725	-0.153392876	0.312713247	0.202878742	0.107004738	0.274112159	0.22583575	0.057528448	-0.020000607	-0.046682247	0.129306921	-0.057269538	-0.171439789	-0.119672986	-0.018003175	0.019696869
TXN2	0.422875018	-0.303818229	-0.503499387	0.556591873	0.673075462	0.467028241	0.159419853	0.325223948	0.785489412	0.598352489	-0.234900769	0.481459747	0.149599596	0.329736862	0.57332325	0.514144313	0.192212061	-0.148744143	-0.08526607	-0.488505602	-0.089813766	-0.050642865	-0.203726085	-0.833944937
FLJ37587	-0.272027884	0.05786183	0.009740223	0.015275009	-0.013628204	-0.214007107	-0.245775932	-0.021675928	-0.370156929	-0.292004992	-0.0100856	-0.17022283	-0.281957402	0.06031348	-0.075372648	0.023006477	-0.201228963	-0.154002642	0.034290629	-0.080377515	0.021289751	-0.210578356	0.188422305	0.473617178
SPANXN1	-0.484740095	-0.037624951	0.105523886	-0.251068423	-0.28516612	-0.18778053	-0.086837567	-0.302586411	-0.560554308	-0.415590369	-0.275297323	-0.333800525	-0.349989257	0.008887907	-0.015045398	-0.061858409	-0.08897841	0.103947776	0.294586954	0.329089527	0.275919675	0.166101392	0.193002244	0.691698355
PLAC4	-0.018370811	-0.190744068	-0.138504078	0.238306954	0.460829307	0.216023529	0.0601514	-0.030445107	0.293060718	0.13287778	-0.081960095	0.286800344	-0.005591106	0.04188948	0.248282368	0.155508881	0.342399585	0.154311757	-0.027445908	-0.244736723	0.052685343	-0.120774796	-0.050836494	-0.340405235
ACRV1	-0.375267905	0.301274345	0.540326536	-0.385931427	-0.47425492	-0.46270935	-0.156809568	-0.452199938	-0.688615925	-0.55504038	0.17249558	-0.34931503	-0.189754597	-0.212392579	-0.292776259	-0.478989527	0.025429251	0.303704634	0.177985432	0.462261305	0.047216282	0.074922617	0.000630678	0.802595698
ZP1	-0.247031804	-0.308868468	-0.328592922	0.3770884	0.454839337	0.159582726	-0.142225289	0.02233102	0.020426121	-0.090255529	-0.022999761	0.254927574	-0.026696601	0.306600994	0.355683061	0.455400293	0.045904384	-0.13694615	0.132402043	-0.316792034	0.180220812	-0.134393936	0.108068632	-0.078819803
GML	-0.34988632	0.318125431	0.396741117	-0.196420779	-0.325449736	-0.425994452	-0.189557088	-0.259109081	-0.646079574	-0.450444618	0.009778566	-0.392588563	-0.364150601	-0.213841779	-0.339922768	-0.420406645	-0.117443388	0.122484613	0.012647568	0.251323896	-0.062288177	-0.117622421	0.085173447	0.85775513
UTX	0.129472755	0.207923472	-0.095507702	-0.062138175	0.003719954	0.012399129	0.038385482	0.430907699	0.120572692	0.241945404	-0.691178463	-0.345630096	-0.448690751	-0.178299547	-0.268005589	-0.142560965	-0.327852148	-0.321059938	-0.477583239	-0.261646247	-0.294334388	-0.368903633	-0.064672962	0.186380194
ATAD1	-0.282564338	0.06863534	0.421446588	-0.458888341	-0.630923936	-0.039355542	0.476782662	-0.312584379	-0.189202472	-0.029808598	-0.216958654	-0.624180003	-0.302098771	-0.581897923	-0.365434588	-0.594706239	0.25734256	0.512095048	0.092579894	0.760446518	0.263717947	0.544058606	-0.058795134	0.374989838
CLEC7A	0.568891906	0.540560957	0.217437825	0.055448344	0.019129087	-0.224779999	-0.111012709	0.372611899	0.225949515	0.252944656	-0.042516134	-0.020531206	0.016019258	-0.152383444	-0.328106659	-0.330081576	-0.181454908	-0.197663999	-0.503331056	-0.315199395	-0.639514735	-0.481832806	-0.245227699	-0.090092572
TMEM120A	0.083109883	-0.202674406	-0.436476191	0.1018031	0.457666389	0.234445675	-0.126913945	0.223222772	0.176012073	0.085767722	-0.060815565	0.325767255	-0.058852462	0.314851944	0.325732014	0.463082435	-0.062833545	-0.257746976	-0.094095364	-0.461067915	-0.055715642	-0.235003083	0.303966303	-0.235324438
NPSR1	-0.288305131	0.238183297	0.282898172	-0.359821233	-0.329570514	-0.467685248	-0.39259092	-0.291995135	-0.754103102	-0.621441971	0.2302827	-0.141462531	-0.050170956	0.061895404	-0.19022586	-0.171795552	-0.23833253	-0.040468885	0.171325266	0.172006513	-0.010920143	-0.124098849	0.32990438	0.735325785
SEMA6D	-0.288241569	-0.216326322	0.007202361	-0.052372802	-0.130975447	0.161043745	0.262134287	-0.2421813	-0.089304345	-0.033860364	-0.077864353	-0.27123548	-0.29486583	-0.286216016	-0.096595181	-0.087214483	0.244898165	0.327941745	0.113784787	0.309088206	0.352984208	0.294200778	-0.025535811	0.109743466
ATP6V1G2	-0.064728765	0.166909334	0.178645282	0.120718691	0.058211444	-0.293547822	-0.253175568	-0.182742282	-0.338769382	-0.339268742	0.204485324	0.13210599	0.068544121	0.128129389	0.076149976	-0.055266022	0.045902841	0.032987429	0.13341451	-0.027180808	-0.091308976	-0.190636669	-0.070289968	0.274598732
C5orf21	0.383771955	-0.133053508	-0.495936965	0.372185887	0.598954535	0.327091026	-0.061102144	0.528298669	0.539601747	0.429093156	-0.101985909	0.612170595	0.480671255	0.316925587	0.279367414	0.450759371	-0.153392964	-0.435398139	-0.309192314	-0.709199536	-0.286596111	-0.41094437	-0.088139017	-0.580417553
MED6	0.412733853	0.241571263	0.100349616	-0.087250453	0.122970818	-0.260240642	-0.450782767	0.060728294	-0.003093993	-0.174007122	0.286533862	0.693243216	0.918167232	0.473621512	0.174382573	0.166994559	-0.168812999	-0.271800454	0.041775957	-0.336718009	-0.350147482	-0.335504243	-0.1280855	-0.297246194
CPSF1	0.359976421	0.246237035	-0.134750069	-0.079525103	-0.100259402	-0.212670843	-0.369313331	0.387497433	-0.055561935	0.007698036	0.088547394	-0.089817419	-0.107605647	0.142398605	-0.261179386	0.094113907	-0.597155428	-0.548461505	-0.268501361	-0.307014756	-0.341965815	-0.394393505	0.22911353	-0.040735465
MRPS31	0.266708185	0.086357487	-0.199597346	0.025754298	-0.178690819	0.140992221	0.200674619	0.547190995	0.245017284	0.394870602	-0.262713802	-0.294640395	-0.03303704	-0.255827554	-0.416463256	-0.06820967	-0.400904408	-0.388958599	-0.438234996	-0.141580183	-0.202584527	-0.059366822	-0.272474875	-0.090043536
EFNB1	-0.115172121	-0.389184327	-0.589217299	0.163237388	0.304915647	0.23426766	-0.17216915	0.234887383	0.048187593	-0.013430181	-0.129585094	0.118371097	-0.149585312	0.334610658	0.244519822	0.608947746	-0.269877942	-0.432543571	0.064972907	-0.361940731	0.218357056	-0.127216223	0.384260188	-0.201178094
HSPA1L	-0.192539826	0.092302276	0.213176073	0.008726114	-0.020924196	-0.274735503	-0.293833515	-0.415009002	-0.493277967	-0.520792184	0.390390869	0.293834095	0.342012822	0.17437347	0.087764258	-0.039971071	0.096835194	0.176410042	0.280172522	0.122856401	0.022764791	-0.030402321	0.183654435	0.303142834
TEKT1	0.253136575	-0.132125913	-0.240315399	0.45514119	0.490034322	0.345485699	0.175511352	0.24274604	0.621580408	0.395365999	0.001693613	0.368175551	0.235027975	0.040045134	0.19779426	0.158212238	0.236988416	-0.032179464	-0.229020872	-0.369317816	-0.130025447	-0.138154909	-0.288147628	-0.640476851
FCHO1	0.468592434	-0.1359305	-0.239535522	0.197013571	0.306292565	0.27393475	0.101404074	0.238703826	0.650698507	0.417336345	-0.021401075	0.316903895	0.232110485	0.190433644	0.272734762	0.284811692	0.134069387	-0.110683244	-0.071747129	-0.271735426	-0.081436376	0.007319883	-0.078147125	-0.86262611
CHD1	0.658206191	0.462108185	-0.044200548	0.321202581	0.187871415	0.040199749	0.078244796	0.729784284	0.554638271	0.654441769	-0.122080248	-0.102323834	-0.133811315	-0.379922651	-0.50538096	-0.328236359	-0.320884741	-0.38108044	-0.904709983	-0.555643639	-0.752506007	-0.655271634	-0.337971356	-0.256990577
RASA3	0.318873572	-0.151704392	-0.207689099	0.101498304	0.287233234	0.026241475	-0.262104281	-0.038876895	0.217541104	-0.01172866	-0.043894152	0.454898596	0.26958657	0.591296935	0.536172481	0.480956939	0.033564291	-0.162077412	0.308261878	-0.210315836	0.024257804	0.001757119	0.16618252	-0.596685166
SLC34A2	-0.137907834	-0.093577551	-0.029819735	0.079333898	0.022043481	0.075123643	0.097929682	0.035252919	0.078175603	0.076358721	0.042910765	-0.119931219	-0.115499992	-0.095799002	-0.022468143	-0.01213853	-0.003247432	-0.019187007	-0.054198074	-0.004624843	0.094610554	-0.016304115	-0.102584473	0.020553253
IQCA1	-0.376394335	0.25671429	0.487316632	-0.390542461	-0.564581759	-0.57024011	-0.304594035	-0.444301558	-0.777572142	-0.656415794	0.17411486	-0.424711572	-0.265861208	0.006252372	-0.204520461	-0.310301739	-0.166489522	0.107533906	0.366728272	0.49836263	0.137349202	0.150782885	0.315582175	0.770940985
ZDHHC22	0.278591229	-0.160894471	-0.350737667	0.459641879	0.516779113	0.425530928	0.240632486	0.419714916	0.680068369	0.54553018	-0.220872309	0.24833487	0.08354169	-0.040013061	0.132105222	0.194787904	0.150599622	-0.13398508	-0.358762068	-0.457030254	-0.137820357	-0.201699451	-0.244770793	-0.602932034
TIGA1	0.490237545	0.244860332	-0.011312531	0.231429181	0.481533905	-0.20317272	-0.484632297	0.112744954	0.1430947	-0.04856886	0.27464122	0.811129692	0.685303172	0.540761003	0.377173146	0.23993329	-0.048593377	-0.25741833	-0.057109879	-0.576277084	-0.499970054	-0.54953209	-0.06992104	-0.361233149
ZNF589	-0.552572212	-0.592692137	-0.232638552	0.071538995	0.155256635	0.114769485	-0.136972769	-0.540690797	-0.306953006	-0.463342657	0.110585065	0.305188236	0.142682452	0.555331326	0.70663832	0.600295838	0.271381662	0.194442971	0.825010913	0.243644586	0.697930405	0.477350125	0.258061917	-0.007450165
THRA	0.048758484	-0.361976974	-0.215568257	0.115846839	0.060225276	0.311249598	0.253550097	-0.098968616	0.321918924	0.161662288	0.051033575	0.134367281	0.181552584	0.054115616	0.242257463	0.24230787	0.285888102	0.183971478	0.253572194	0.1554451	0.32707958	0.395862105	-0.252072163	-0.592038678
TMEM175	0.364191185	-0.103798597	-0.160703568	0.067869207	0.065678144	0.062673807	-0.105607692	0.052609038	0.196337687	0.060975954	0.247244725	0.463942654	0.678533592	0.346031688	0.239368255	0.335076297	-0.034081918	-0.147086177	0.185180695	-0.111212161	-0.010723904	0.117133021	-0.242746367	-0.545345801
FAM193B	-0.258519556	0.311131114	0.371744142	-0.386675949	-0.484441168	-0.592013342	-0.521219747	-0.289169723	-0.797570023	-0.687073197	0.315860122	-0.196113428	0.003731205	0.106851446	-0.311543481	-0.217087975	-0.395427383	-0.10609833	0.214016	0.257910713	-0.023558567	-0.120279142	0.288764595	0.661852905
RGS7BP	-0.383632571	0.131292158	0.227841627	-0.308790555	-0.436151337	-0.221130419	0.051117067	-0.100198525	-0.463749121	-0.264246183	-0.048423914	-0.544589574	-0.40832526	-0.345416607	-0.368968679	-0.35036237	-0.145005938	0.080573982	0.004756022	0.345108484	0.122228465	0.058969439	0.057489975	0.68949407
HERC6	-0.423522033	-0.444669541	-0.108647968	-0.008588201	0.050753674	0.248232149	0.250390915	-0.392394295	0.00494412	-0.100335718	-0.155748064	-0.079763987	-0.235611051	0.062946445	0.425332826	0.208920849	0.431465524	0.385423791	0.463540815	0.328778131	0.56327691	0.481310047	-0.036545813	0.002173872
KLC1	0.382810691	-0.205784832	-0.573359757	0.324235274	0.463320788	0.181354965	-0.323894651	0.475065806	0.386230175	0.219737898	-0.120013173	0.46167557	0.300314874	0.624033248	0.374165728	0.717608767	-0.41232801	-0.665107138	-0.055089096	-0.66513171	-0.136513432	-0.325845987	-0.048484943	-0.625082172
SLMO1	0.027562276	0.034956023	-0.182642987	-0.004108681	0.044203382	0.198120266	0.194364349	0.440966766	0.231229503	0.353070184	-0.219195012	-0.309906309	-0.414759116	-0.367573988	-0.373603538	-0.138236301	-0.215049264	-0.188355657	-0.489381305	-0.229869136	-0.145824218	-0.232083181	0.033019039	0.049127189
RAD9B	0.213290117	-0.328957793	-0.505201695	0.264680116	0.339700858	0.508066497	0.321212621	0.45287445	0.667889233	0.567849466	-0.359720689	0.083095568	-0.04186725	0.033271807	0.206252776	0.350293885	-0.025301193	-0.238983385	-0.208094658	-0.307713863	0.047067243	0.040004602	-0.007570435	-0.636309735
MCTP1	-0.289403652	0.270120541	0.594275405	-0.397539557	-0.385360546	-0.484182162	-0.182915262	-0.563786946	-0.583667077	-0.572499362	0.11848036	-0.138451017	-0.005094826	-0.050559544	-0.071328894	-0.408226116	0.20002487	0.404556509	0.357750879	0.464503767	0.088587551	0.09313165	-0.095256531	0.563840723
ZNF197	-0.585723903	-0.334635092	-0.135025422	0.028951591	-0.148263086	0.182105124	0.204564601	-0.170440863	-0.244338936	-0.192838489	-0.115469509	-0.377584168	-0.361323906	-0.220317361	-0.137814758	0.01254801	0.057714094	0.149122259	0.150231228	0.279881355	0.490898469	0.258230807	-0.124861711	0.311144679
CECR5	0.140877776	0.141972962	0.409104515	-0.367222685	-0.192969152	-0.363898959	-0.251526011	-0.51012458	-0.243559108	-0.368719666	0.149266723	0.346376396	0.492758325	0.430768051	0.439535396	-0.008706241	0.238917446	0.260501091	0.557118538	0.335584908	0.02614428	0.274398312	-0.061779605	-0.063451715
FKBP3	0.272011754	-0.336945717	-0.591390109	0.58638169	0.542038607	0.746008831	0.606114356	0.595151507	0.876166466	0.92720193	-0.326493243	0.047837557	-0.179807158	-0.350807991	0.012087522	0.206071944	0.17442227	-0.065261179	-0.550633343	-0.43630939	-0.065869989	-0.044226662	-0.285128961	-0.619682595
RALGPS2	0.446670897	0.119498484	-0.42231713	0.112602952	0.1244189	-0.051477193	-0.385754954	0.722849959	0.230887177	0.194542336	-0.152839535	0.072488527	0.084818253	0.348105338	-0.128553192	0.391033582	-0.788229486	-0.894451576	-0.360962826	-0.642857106	-0.376281445	-0.54097764	0.031307581	-0.308963485
C15orf48	0.158094917	0.322329382	0.4938882	-0.342078814	-0.329749707	-0.213813608	0.111524697	-0.219928759	-0.046984798	-0.052687021	-0.011126535	-0.212585578	-0.065010007	-0.344876015	-0.305474656	-0.506992299	0.25501867	0.360345712	-0.076077108	0.329590193	-0.114765746	0.080214598	-0.104589379	0.01821647
ZNF280B	-0.247345653	0.435528066	0.608861256	-0.445486318	-0.442154208	-0.666941821	-0.462384116	-0.446959198	-0.767607437	-0.742788628	0.366602717	-0.07102565	0.151989583	0.056376882	-0.232258535	-0.402011781	-0.115388191	0.12418914	0.25315243	0.307633883	-0.091472047	-0.122860327	0.182406845	0.723251254
GPR157	-0.083821803	0.276481146	0.480375231	-0.295283189	-0.596871636	-0.416002897	-0.072455519	-0.355127665	-0.49245887	-0.366831699	0.309222765	-0.346548707	-0.013733342	-0.217654011	-0.349799634	-0.410220387	-0.049573714	0.19500118	0.185671412	0.526518153	0.044366546	0.236279665	-0.01352213	0.389062048
MPV17L	-0.470593837	0.14489702	0.447926052	-0.487919571	-0.759533645	-0.360211725	0.035976858	-0.388698525	-0.695454804	-0.475567798	0.15519233	-0.628796898	-0.252925623	-0.335919215	-0.445771499	-0.451043671	-0.118288113	0.232765951	0.256355711	0.696702251	0.27831218	0.389715313	0.068093912	0.771894346
TRIM32	-0.661882409	-0.614257006	-0.127439478	-0.003530749	-0.010845231	0.406932162	0.458521471	-0.469726952	-0.040642189	-0.095999669	-0.211131172	-0.171746268	-0.24388884	-0.16716119	0.263862429	0.125506267	0.571522867	0.565098578	0.48782215	0.512171237	0.793627894	0.683868186	-0.021014439	0.033805863
GJD4	0.359838548	-0.255480724	-0.445551677	0.55169507	0.651143383	0.456434848	0.164763322	0.344850384	0.732528279	0.524122962	-0.138015281	0.451576881	0.179223076	0.197562254	0.396449955	0.40528127	0.200887408	-0.13392076	-0.202948345	-0.517344359	-0.110524425	-0.159495889	-0.277277091	-0.825489694
CASK	-0.115987442	-0.304768407	-0.123844049	-0.008703748	-0.021132494	0.00191784	-0.115844328	-0.245043262	-0.016034017	-0.179803559	-0.009713003	0.158689435	0.194432303	0.498174992	0.55521721	0.420138571	0.02488366	-0.047195471	0.561693402	0.156107681	0.366976528	0.305408724	-0.004104373	-0.220023237
LSP1	0.213017569	0.245404436	0.430011046	-0.225391835	-0.421242055	-0.377650841	-0.140376481	-0.340590872	-0.170973279	-0.230513676	0.054841573	-0.089607955	0.144910787	0.135002692	0.029348184	-0.202434842	0.031427067	0.165156876	0.372399379	0.430388687	0.001230755	0.270271414	0.067050151	-0.050082085
TRIM6	-0.417389183	-0.057870126	0.229171498	-0.301154241	-0.360756565	-0.25325042	-0.191276655	-0.464446215	-0.58095455	-0.571585189	0.391116363	-0.086471787	0.107715219	0.070679616	-0.042330066	-0.048625434	-0.018113733	0.158168864	0.428372426	0.411653447	0.334259468	0.26398736	0.326798192	0.396744849
C8orf15	-0.008947311	0.040882264	-0.181389418	-0.053877194	-0.031192775	-0.076840788	-0.225496206	0.296605329	-0.140999445	-0.080761992	-0.021850098	-0.177627344	-0.2242942	0.133862728	-0.128378652	0.190473674	-0.447754317	-0.459528181	-0.146243493	-0.242990065	-0.067862651	-0.219692885	0.225211243	0.169801949
UNC93B1	0.233979396	-0.292423213	-0.157758331	0.139909165	0.1058613	0.325287136	0.312786535	-0.033188853	0.509223186	0.316633193	-0.01707464	0.237686989	0.332256809	0.063041404	0.30000584	0.205249978	0.351834033	0.205388772	0.211344561	0.113251517	0.219814022	0.403085919	-0.366903526	-0.734584287
MGC70863	-0.608112482	-0.071300715	0.186136025	-0.136966649	-0.167273118	-0.274838256	-0.29458153	-0.485153135	-0.761128945	-0.687721479	0.376501424	0.051460811	0.119349333	0.121490751	0.000548714	0.018629888	-0.010049001	0.166789194	0.405086137	0.243077754	0.31229101	0.058568304	0.16844851	0.664174055
FAM134A	-0.232694455	-0.537202307	-0.318794291	0.334939021	0.323766075	0.594605727	0.5790147	-0.12375072	0.448642137	0.415862856	-0.409157329	0.022218835	-0.23061536	-0.07227109	0.445999492	0.230091808	0.534682169	0.421598671	0.198261056	0.172970365	0.422818696	0.523148286	-0.204798814	-0.310344262
MURC	-0.299271908	0.026722826	0.157195197	-0.400345195	-0.38293097	-0.211646567	-0.110187189	-0.238762417	-0.452924874	-0.385858465	0.0167595	-0.442060008	-0.453606797	-0.060934293	-0.166974675	-0.121205535	-0.109936867	0.042445021	0.195016627	0.343048209	0.218203557	0.184748105	0.666660136	0.431578976
DCX	-0.187635061	-0.074578226	0.033083005	-0.028651953	-0.167177687	0.045609133	0.218307707	-0.069738476	-0.035530218	0.036151844	-0.351436473	-0.358528917	-0.328730562	-0.144967195	-0.018481604	-0.087872201	0.042236668	0.094456273	0.078497449	0.23423659	0.201273032	0.232332854	-0.078370767	0.163799282
ZNF818	-0.133921257	-0.313873189	-0.25317919	0.124535581	0.028863653	0.498702884	0.549310932	0.143357347	0.347452597	0.347789985	-0.111579866	-0.169773537	-0.086731972	-0.383573835	-0.108293408	-0.032531846	0.243086356	0.168562241	-0.172185893	0.105654059	0.256542458	0.287416299	-0.320559941	-0.222080101
ACO2	-0.211157735	-0.113909016	0.276948012	-0.336692915	-0.525013296	-0.141892641	0.133341066	-0.4965261	-0.311045989	-0.286236412	-0.063216606	-0.269568353	0.019036295	0.033373731	0.101090855	-0.088765221	0.171077402	0.341077084	0.58867345	0.715509571	0.432146608	0.710775521	0.037850029	0.146477267
C1orf58	-0.51342427	-0.182160668	0.142184615	-0.411046922	-0.645803708	0.100189049	0.466886742	-0.213054927	-0.295458933	-0.090446303	-0.113515561	-0.658160538	-0.273641399	-0.526144328	-0.386774186	-0.342730092	0.050221719	0.337870515	0.171956378	0.712062481	0.492131393	0.60525174	-0.078246688	0.454917477
RANBP2	0.559643183	0.55654282	0.150603246	-0.161270907	-0.253805617	-0.136409857	0.075503254	0.663707514	0.316702955	0.472703922	-0.187153005	-0.3920539	-0.1777864	-0.437462635	-0.694645889	-0.488568664	-0.477143883	-0.400615412	-0.783855345	-0.257608093	-0.660955759	-0.453776501	-0.138170244	-0.012599689
CLC	0.1346438	-0.104728127	0.10973003	0.100792475	0.162834842	0.105556504	0.151254763	-0.286712917	0.238193539	0.091712151	0.231119458	0.342829995	0.321878775	0.021039682	0.273304078	0.014627527	0.493285691	0.426600038	0.226327268	0.115214965	0.090015885	0.207502854	-0.342961265	-0.381645678
LENG8	-0.210032059	0.325066339	0.551991119	-0.593739058	-0.899639099	-0.491592402	-0.079937311	-0.333371229	-0.654924959	-0.466885752	0.136122968	-0.616739461	-0.126280477	-0.321439255	-0.582620991	-0.546901405	-0.235453019	0.165750735	0.191774305	0.704497416	0.11654041	0.305328525	0.031196679	0.621905956
SCAMP2	0.595206413	-0.099278168	-0.411682981	0.231446696	0.285639935	0.297823639	0.070020583	0.507738311	0.677882644	0.524431556	-0.166718563	0.248707443	0.220445599	0.202290334	0.163040086	0.361419264	-0.156696361	-0.401405224	-0.244786312	-0.433808752	-0.202626178	-0.123407299	-0.105035118	-0.8324634
CT47A6	-0.54602266	0.011487788	0.172844154	-0.319680718	-0.403434983	-0.138876707	0.071674997	-0.218084458	-0.585505677	-0.336551916	-0.258603095	-0.430153503	-0.277645531	-0.286623184	-0.322370645	-0.257824229	-0.110986361	0.15622142	0.090979111	0.3761871	0.238123593	0.162233796	0.024647623	0.798436245
KIF7	-0.637383085	0.040784087	0.319836756	-0.250183208	-0.28847483	-0.231693972	-0.039344435	-0.451547268	-0.684323475	-0.507306551	0.069989545	-0.338598184	-0.351657345	-0.2862535	-0.251184684	-0.334410315	0.118272166	0.364358865	0.173311905	0.40422817	0.258661055	0.087599741	0.116865694	0.826101182
HNRPH3	-0.094708531	-0.075740925	-0.245240262	0.085568218	-0.016462772	0.368569491	0.49360672	0.425418746	0.278770514	0.489748146	-0.524439151	-0.46474067	-0.502980725	-0.56679914	-0.416374056	-0.225453085	-0.090802803	-0.024381308	-0.50428615	-0.049929429	-0.027134521	-0.05944698	-0.243300801	0.128764743
TMED2	-0.242159399	-0.478190947	-0.254418119	0.253676219	0.107022714	0.440117604	0.433558911	-0.124273385	0.23881984	0.159576714	0.029811651	0.041762631	0.10066847	-0.031305254	0.285639697	0.232172044	0.352307213	0.219269389	0.240736761	0.218320537	0.45869402	0.519345929	-0.194329869	-0.283534821
NFIC	-0.305383103	-0.128577215	0.267172992	-0.286008154	-0.55573287	0.083994509	0.445371886	-0.387064123	-0.179554243	-0.098625913	0.181552365	-0.40857023	-0.010025896	-0.480816718	-0.29441597	-0.362418146	0.313022798	0.52891009	0.238464621	0.729737375	0.429439411	0.662596302	-0.229937789	0.152034421
DNMT3A	0.020750611	-0.222211506	-0.385944109	0.311435308	0.33347088	0.185902675	-0.121215123	0.25877463	0.240260279	0.146935937	0.017649797	0.199759552	0.074340365	0.304520134	0.230492062	0.406577705	-0.231845419	-0.382858037	-0.055781731	-0.39254131	0.016289644	-0.178112526	-0.112342435	-0.257661965
ZSCAN18	0.650968803	0.019773747	-0.257877425	0.44361913	0.38838577	0.304745532	0.193329201	0.408823113	0.742145256	0.63502787	-0.071811799	0.291798936	0.186626778	0.003892969	0.130964933	0.125644438	0.112046348	-0.122865032	-0.353929235	-0.388440415	-0.343780109	-0.158953917	-0.339739477	-0.780982889
SCARA3	0.417786562	0.022532041	-0.432836736	0.251328007	0.376267075	0.238171153	-0.01307234	0.657558989	0.460275207	0.446161671	-0.227423458	0.181552389	0.04885215	0.107244818	-0.023694933	0.259372134	-0.311307888	-0.503067554	-0.480451426	-0.609269297	-0.380012207	-0.3995559	-0.107955999	-0.375156215
EPHA6	-0.291680751	-0.180849498	-0.232509265	0.230590057	0.207483747	0.294379026	0.315453561	0.242325198	0.153414819	0.264223194	-0.231829209	-0.257945241	-0.432072922	-0.282336191	-0.060810791	-0.002199415	0.0521747	-0.018263739	-0.247429223	-0.139680435	0.0904602	-0.038206519	-0.138344454	0.247884181
OTOA	-0.446904448	0.231390797	0.364151628	-0.179506822	-0.274525794	-0.465571573	-0.312296015	-0.405523317	-0.764820831	-0.619337733	0.148859658	-0.27064987	-0.323447017	-0.047222805	-0.181296223	-0.273367777	-0.109123224	0.133857143	0.191412654	0.260138425	0.044588532	-0.114056049	0.322498755	0.855097635
HCG2P7	0.256028673	0.055894181	-0.336158903	0.187681275	0.146424192	0.193290145	0.050541962	0.656039564	0.389815065	0.434243797	-0.448499242	-0.175962873	-0.19115816	-0.108787563	-0.287273981	0.073755973	-0.449399203	-0.504958885	-0.537972079	-0.455021798	-0.288203368	-0.395904638	-0.149762381	-0.196490682
P2RX3	-0.116888632	-0.169431303	-0.185971067	0.315364333	0.303088843	0.302804709	0.236397234	0.096204188	0.194357313	0.210684121	-0.082153076	0.027908139	-0.14354395	-0.242154257	-0.084025361	-0.003787157	0.19973691	0.088877614	-0.226260961	-0.16390425	0.04920927	-0.066913889	-0.041108701	-0.101102712
SMEK1	0.357032625	-0.060284775	0.024942936	-0.097350416	-0.162936636	0.188261191	0.309241735	0.081315737	0.464597862	0.364548941	-0.041580342	-0.026256373	0.21552186	-0.148429263	-0.049118978	-0.077478795	0.156156926	0.108409033	-0.021975243	0.179814065	0.042067995	0.310423348	-0.299218365	-0.60976103
SLC27A4	0.332183872	-0.271145033	-0.463257369	0.463489662	0.671569737	0.4524191	0.113489788	0.405592077	0.758201702	0.548599704	-0.127764085	0.453189495	0.155157982	0.189044172	0.363692396	0.427945907	0.136535022	-0.200859645	-0.246725743	-0.584405413	-0.109830405	-0.242168639	-0.180100348	-0.80382002
NUTF2	0.584926549	-0.120368664	-0.416202574	0.400859151	0.60497476	0.429623006	0.145356189	0.488936042	0.856510089	0.657778679	-0.143751727	0.467985701	0.231412544	0.136378657	0.258227124	0.322178988	0.117126366	-0.217245187	-0.371951624	-0.592453524	-0.290827355	-0.253434645	-0.145275241	-0.917002559
TRNT1	0.639483097	0.228803234	-0.120893553	0.175358287	0.018571085	0.216256126	0.318184728	0.673781652	0.742986992	0.797835733	-0.415002666	-0.274453135	-0.206685433	-0.372505255	-0.381318446	-0.229095773	-0.217754523	-0.281952644	-0.684404764	-0.279460923	-0.458594885	-0.225978123	-0.430584894	-0.505625807
TOM1L2	0.277976667	0.556648791	0.510598162	-0.466796129	-0.656001204	-0.539210838	-0.248590238	-0.02380496	-0.376561934	-0.230178424	0.264000052	-0.276519504	0.178167387	-0.182485946	-0.563807059	-0.477965215	-0.381420487	-0.119362331	-0.127893601	0.248651788	-0.326352994	-0.116669661	-0.111893099	0.297847354
PRDM1	0.706978609	0.258328102	-0.09384164	0.160795597	0.19672069	0.168587055	0.168495751	0.612537748	0.775177235	0.705825642	-0.282174655	0.021102912	-0.003873043	-0.152976742	-0.169164914	-0.115155593	-0.133680113	-0.283530358	-0.615337207	-0.424380951	-0.537002116	-0.352882181	-0.221403135	-0.626890648
ABR	-0.202973592	-0.256618983	0.008267366	-0.15699758	0.010067634	0.029577196	-0.070689396	-0.3708661	-0.161492222	-0.239469312	-0.07668495	0.290382673	0.297349419	0.285482878	0.349766614	0.238586027	0.213565852	0.236713432	0.470972366	0.202368164	0.342779654	0.282696045	0.093630306	-0.106173134
WDR19	0.03073482	0.239897868	0.085925912	0.024880703	-0.164558187	-0.372021443	-0.387408222	0.014834422	-0.387058302	-0.347318576	0.285756857	-0.055623308	0.029406012	0.227158569	-0.079603337	0.005005153	-0.373605022	-0.329113289	0.042485203	-0.050875293	-0.179746682	-0.204337358	0.096947773	0.328744557
ZCCHC11	-0.484940272	-0.433133098	-0.251966865	-0.348961489	-0.291431756	0.164782146	0.11839647	-0.126683672	-0.210427391	-0.169793798	-0.168412472	-0.323300624	-0.26727843	0.100893854	0.129054185	0.288441316	-0.151438237	-0.035377794	0.378346067	0.327748823	0.573531536	0.441808471	0.194004058	0.169836914
PTBP1	0.464256711	0.687105586	0.500316434	-0.519009719	-0.478242006	-0.745249145	-0.68423105	0.033015479	-0.376733959	-0.395149389	0.253871593	0.037734093	0.367590741	0.272112598	-0.33154761	-0.290250429	-0.595076506	-0.400012202	-0.070931613	-0.035957101	-0.548728717	-0.431395361	0.029087904	0.17309781
MORN1	0.485808426	0.0943233	-0.207991093	0.254928716	0.324197745	0.138722984	-0.056304912	0.433571271	0.497093973	0.39457664	0.039672161	0.265619205	0.14588764	0.026704524	-0.064011578	0.09904235	-0.131793826	-0.280475207	-0.395240236	-0.478900821	-0.37746295	-0.378588617	0.064529739	-0.54996211
STK24	0.495760925	0.727330292	0.634077524	-0.308577846	-0.407201796	-0.646635161	-0.417610813	-0.100243864	-0.247779099	-0.25272083	0.368646303	-0.061116956	0.171662653	-0.089842031	-0.433411333	-0.549663924	-0.176923158	-0.024886527	-0.184607975	0.093403055	-0.550865327	-0.335967345	0.103083374	0.125566028
RNF138	0.527252624	0.029859308	-0.412129307	0.370267696	0.300946062	0.453431366	0.40215106	0.810427487	0.807802121	0.888672597	-0.363485747	-0.119804096	-0.200816502	-0.310948856	-0.227197639	0.023842118	-0.193953143	-0.376068255	-0.749398506	-0.506961647	-0.401935994	-0.258544861	-0.261475232	-0.505050367
ZNF502	-0.615344917	-0.060091149	0.165273958	-0.210029485	-0.295187971	-0.086612346	0.078744231	-0.321373776	-0.521614807	-0.423571319	0.0234918	-0.367045262	-0.296980531	-0.266942438	-0.220262191	-0.249419942	0.098004225	0.26611155	0.1633498	0.39707408	0.32694709	0.194090929	0.175152951	0.67312106
PCDHGC5	-0.32789939	0.117985077	0.361790924	-0.35287752	-0.348201319	-0.195997198	0.021593868	-0.411149873	-0.502375619	-0.374930383	0.23977094	-0.226389258	-0.13082886	-0.314845302	-0.291791105	-0.388540794	0.167512918	0.357368543	0.098799223	0.419341755	0.139468102	0.161489587	0.379859793	0.507736588
PIK4CA	0.62481182	0.252680343	-0.141090254	0.077640939	0.065986417	0.144060547	0.16009859	0.635281335	0.580028661	0.654032373	-0.360391407	-0.151185479	-0.168807585	-0.214414664	-0.278376752	-0.123075482	-0.256706133	-0.318600033	-0.622871093	-0.348470561	-0.497223904	-0.311451901	-0.100746307	-0.409881698
CASZ1	0.609318943	0.438636186	0.27921645	-0.267920625	-0.125375647	-0.402348873	-0.436051074	0.028249967	0.009173747	-0.089051479	0.274383122	0.261197302	0.361613891	0.280257135	-0.031866099	-0.075882668	-0.226064724	-0.233145172	-0.057968599	-0.139053726	-0.456544444	-0.260983898	0.477412645	-0.291100077
PHF17	0.717012593	0.177448518	-0.027639134	0.051150616	0.073092284	0.024857642	-0.007351226	0.330698204	0.569747452	0.389557552	-0.027604301	0.23785852	0.354042421	0.161797714	0.061791132	0.056958593	-0.074599275	-0.241940494	-0.180406581	-0.226065185	-0.348888419	-0.085539311	-0.190491716	-0.776655294
NFAT5	0.064474112	-0.151054993	-0.176174443	0.366755894	0.472471807	0.187274029	-0.020098625	-0.003232644	0.230982844	0.143338184	0.146163695	0.325514662	0.028707167	0.1124379	0.273844482	0.204101011	0.234698152	0.070212603	-0.042207752	-0.299086184	-0.030575214	-0.156030605	-0.179405456	-0.265792534
C19orf25	-0.248057685	-0.697318535	-0.501542565	0.312400791	0.478354454	0.497368062	0.160082876	-0.205487531	0.25654622	0.063639693	-0.172260616	0.387729022	0.078785531	0.398433136	0.700990091	0.681033477	0.38353093	0.158101399	0.47168669	-0.044762774	0.562915388	0.387775038	0.073443036	-0.517451622
SLC7A11	-0.502970928	0.21304425	0.487460083	-0.366965008	-0.407386706	-0.41143921	-0.138560245	-0.474252979	-0.691649736	-0.589128621	0.154539884	-0.342569983	-0.240708392	-0.180242879	-0.22946829	-0.413646938	0.073102649	0.304774903	0.226540687	0.440906719	0.144499297	0.09317611	0.144295957	0.831727935
PURG	0.29354057	0.142547075	0.010359937	0.247063788	0.079043756	-0.018263214	0.002581815	0.236274421	0.220538074	0.206421115	0.232704327	0.102636069	0.200574356	-0.006032279	-0.075588004	-0.042124896	-0.083909588	-0.167005294	-0.198137293	-0.168156497	-0.255983774	-0.10458073	-0.126204289	-0.246239703
MDM1	-0.255943513	-0.640735632	-0.554664501	0.221192536	0.345902304	0.443753003	0.145238487	-0.008203378	0.254841741	0.111683044	-0.18477718	0.168494546	-0.079018893	0.383325239	0.621897728	0.657019266	0.142995282	-0.069017186	0.383056599	-0.065305376	0.505302384	0.341199376	0.036255639	-0.356578314
ERP27	0.4026054	-0.002035984	-0.372359645	0.239068106	0.253793685	0.141194632	-0.090349377	0.584157966	0.483529476	0.342132371	-0.338394985	0.0743153	0.008765931	0.247663811	0.058118681	0.316295465	-0.332998727	-0.551678044	-0.267887484	-0.492741215	-0.23641349	-0.30446009	-0.165624184	-0.502863318
C2orf66	-0.501179364	0.188241898	0.423924021	-0.279994454	-0.397843548	-0.489804706	-0.288026534	-0.503899105	-0.805512584	-0.680528783	0.135250641	-0.287057073	-0.215161795	0.040889089	-0.073408871	-0.254570546	-0.067932257	0.174687016	0.367836095	0.422978262	0.155323261	0.087335486	0.206495627	0.886045903
SLC23A2	-0.255323055	0.266439104	0.453118547	-0.30454186	-0.374656475	-0.52261785	-0.342846127	-0.470857171	-0.742286172	-0.64992169	0.36406754	-0.166904615	-0.079245171	0.007255129	-0.16936655	-0.265794527	-0.022513436	0.171405256	0.291742245	0.33479306	0.052642323	0.023259228	0.331973978	0.62091049
UTRN	-0.315033906	-0.162271497	-0.091554537	-0.257084291	-0.405435126	-0.150878078	-0.162891484	-0.104679064	-0.397734436	-0.397056814	0.139434286	-0.321289646	-0.150683717	0.234874794	0.023678179	0.220893973	-0.338906739	-0.220238188	0.391009957	0.280968468	0.361478705	0.276588473	0.119376593	0.258243654
FAM136A	-0.38765983	-0.766047889	-0.524077951	0.216373493	0.381364896	0.585777516	0.327284527	-0.195222063	0.227067242	0.126905114	-0.004771049	0.201571937	-0.065544955	0.175412388	0.598365255	0.607606303	0.424655406	0.231721855	0.399031349	0.043119122	0.652096401	0.496594603	-0.031386711	-0.330547379
HPS5	0.07651273	0.183902366	0.210718197	-0.124203977	-0.043793732	-0.144860249	-0.062932985	-0.020306322	0.007772172	-0.026313249	-0.352519328	-0.036648134	0.00464539	0.013804916	-0.019019231	-0.168448699	-0.000592764	-0.002108292	-0.059027075	-0.017738834	-0.126867015	-0.156723887	-0.148323491	0.047145358
PSMC6	-0.175037108	-0.081515002	0.272835133	-0.148879744	-0.092180891	0.241925841	0.546011684	-0.33053332	0.138584166	0.154316727	-0.084745338	-0.13042576	-0.0705895	-0.590800798	-0.16404725	-0.455967894	0.673728705	0.722205262	-0.029479901	0.426970491	0.217178387	0.357513943	-0.215899279	-0.026646438
RIOK2	0.557586462	0.638755778	0.581949558	-0.196957945	-0.316153099	-0.324009445	0.085473031	0.08645525	0.155048726	0.206220552	0.054732847	-0.152670558	0.127419141	-0.398345899	-0.437109968	-0.700884108	0.078913866	0.155253539	-0.390362758	0.141336303	-0.560895209	-0.147499715	-0.36118083	-0.045337776
SPAG11B	-0.309453307	0.269457073	0.338175142	-0.399106163	-0.373300158	-0.534561866	-0.444610226	-0.29297983	-0.760292324	-0.682904958	0.136573601	-0.172852354	-0.05450127	0.150585179	-0.14656693	-0.149279696	-0.289104603	-0.093309588	0.241368176	0.197350014	0.006919337	-0.11629941	0.26218459	0.751757815
RNF181	-0.132227375	-0.399676348	-0.267368586	0.14422448	0.468719111	0.110666936	-0.229170672	-0.280341683	0.019456994	-0.198821941	0.074120776	0.62745042	0.328108348	0.745619128	0.881750052	0.669376981	0.231924825	0.017282805	0.578275254	-0.167808473	0.278236888	0.159277954	0.175695778	-0.271441168
PLAC8L1	-0.580123756	0.106140354	0.302805271	-0.330071929	-0.447755035	-0.424987573	-0.303962862	-0.392336338	-0.834884399	-0.696924302	0.164037777	-0.360155561	-0.22773552	-0.010835918	-0.254750812	-0.1883181	-0.234257579	0.038734797	0.29209639	0.365578921	0.227267637	0.064786302	0.218563558	0.868536244
SCGB1A1	-0.486623821	0.255264805	0.457585863	-0.396972028	-0.500625868	-0.420043365	-0.138285013	-0.407115265	-0.788951634	-0.557611951	0.173998372	-0.431846467	-0.298936456	-0.290466663	-0.393706493	-0.465005218	-0.087694569	0.243939961	0.114095009	0.44767365	0.086450167	0.041523664	0.279687153	0.947118101
GPR1	0.085510306	-0.269902289	-0.349573105	0.39793219	0.310375861	0.515552202	0.451236291	0.363203737	0.649055788	0.61475144	-0.218264262	-0.076794295	-0.186285938	-0.27021494	-0.0295697	0.072863819	0.128367896	-0.023739697	-0.340570186	-0.208115946	0.044044228	0.046644491	-0.236117003	-0.463507394
SELV	-0.479640368	0.264175729	0.452304073	-0.332983332	-0.481846907	-0.473688037	-0.211900449	-0.393314514	-0.809001187	-0.587809563	0.162532658	-0.419864803	-0.281758269	-0.186467191	-0.334961809	-0.403210405	-0.153591894	0.15306069	0.155844404	0.405049286	0.075433288	0.014768593	0.210936626	0.96078229
MRPS22	-0.089953071	-0.454541419	-0.409281954	0.387082296	0.571047532	0.543750069	0.401724882	0.060901721	0.429245027	0.408890103	-0.07635775	0.298072631	-0.008652936	-0.028897974	0.447133274	0.339832556	0.453947073	0.195680281	-0.02500745	-0.224061471	0.203359512	0.150352287	-0.13690258	-0.307682977
DCLRE1B	0.147028612	-0.288085599	-0.350284112	0.244538347	0.195881038	0.22392884	0.058517321	0.166261242	0.367162309	0.21750722	-0.191245093	0.134987118	0.089652876	0.396618937	0.464088625	0.472617052	-0.05102539	-0.23305484	0.219311705	-0.131828272	0.153389816	0.198999282	-0.135023648	-0.480893651
PRDM16	-0.548859763	0.042400789	0.322518835	-0.250079213	-0.247257492	-0.278544014	-0.119109296	-0.489138579	-0.707970372	-0.5683349	0.126389225	-0.096094723	-0.022773451	-0.122261934	-0.114261732	-0.249174935	0.11591598	0.318073403	0.278164025	0.36697856	0.225557875	0.08305503	0.191446191	0.714736544
SCARF2	0.629768707	0.082289514	-0.225124934	0.299376961	0.333674917	0.17999619	0.010017968	0.507856294	0.700814798	0.526039755	-0.06455549	0.256133559	0.185443385	0.074368642	-0.00088346	0.145159827	-0.078854732	-0.314364839	-0.380559096	-0.480788389	-0.369123302	-0.290866367	-0.231405386	-0.787930257
TNFSF14	0.548299501	0.866766576	0.701851845	-0.375572817	-0.453905236	-0.734844123	-0.478060859	0.037607847	-0.236165903	-0.220947425	0.12519307	-0.123811562	0.159530968	-0.067342674	-0.544260829	-0.640498534	-0.369840281	-0.178792932	-0.312542622	0.010929811	-0.705543215	-0.4983417	-0.074358291	0.186500982
CAPNS1	-0.320884453	0.044381258	0.407769015	-0.613099621	-0.681402521	-0.238274645	0.120613898	-0.455471642	-0.47520472	-0.34274753	-0.061418682	-0.482047341	-0.213785146	-0.25588759	-0.235800287	-0.358645714	0.088906127	0.393696876	0.374169753	0.750503631	0.34512629	0.518510862	0.31609924	0.44439796
RPL17	-0.319521752	-0.242972396	0.113913469	-0.086393511	0.166639478	0.238097618	0.364078522	-0.464178073	0.008065837	-0.027832885	-0.188863784	0.144803326	-0.045109176	-0.195279128	0.282042143	-0.130259706	0.744775818	0.711196271	0.253716773	0.314945836	0.316454982	0.34211643	0.026774054	0.051355836
KLK3	0.086719552	0.195135103	0.112528674	0.036350794	0.094849791	-0.005700852	0.07990541	0.066462395	0.092416047	0.18376526	-0.104423362	-0.086200407	-0.242152272	-0.19434304	-0.099769615	-0.221505492	0.050408124	0.074538581	-0.317932729	-0.118342722	-0.261228563	-0.203587014	-0.0923369	0.136303773
TNFAIP1	0.14967599	0.619122109	0.876736056	-0.603765312	-0.685791909	-0.627466022	-0.118432439	-0.435083036	-0.395113502	-0.353612523	0.143703449	-0.349425853	-0.019375959	-0.257170093	-0.360051175	-0.774610465	0.114087885	0.38797188	0.107621609	0.602834873	-0.226494239	0.127996714	-0.055363724	0.388063803
BCKDHB	-0.515555031	-0.276015403	0.30967377	-0.269843589	-0.337277386	0.053801246	0.370671038	-0.746913338	-0.334154954	-0.298870392	0.223965329	-0.079143576	0.108474448	-0.174036662	0.237467581	-0.181933298	0.632658368	0.789055019	0.627982782	0.807673434	0.590543661	0.802611665	-0.088382702	0.281944457
XKR6	-0.352042381	0.335229239	0.526590395	-0.400922145	-0.56573652	-0.515378069	-0.203493301	-0.401603325	-0.793819564	-0.585941446	0.207779886	-0.285459567	0.02505058	-0.185415337	-0.371494258	-0.468281244	-0.136805314	0.191409744	0.182178245	0.461175427	0.01395204	0.047407201	0.134641695	0.861711428
OR5R1	-0.379855395	0.104437251	0.254883253	-0.22031066	-0.313763006	-0.273284588	-0.101638806	-0.303621121	-0.546088706	-0.400088293	0.137254153	-0.308004109	-0.250601009	-0.119855077	-0.17066398	-0.218260378	-0.024667325	0.139952366	0.17105081	0.30797496	0.141219419	0.101053669	0.244088497	0.683867847
DSG3	-0.180679628	0.029473339	0.001332496	-0.259665928	-0.030504661	-0.291924542	-0.461259589	-0.155880169	-0.469431345	-0.471582668	0.161888626	0.065429166	-0.109122963	0.342068111	0.116290471	0.196147056	-0.232905903	-0.198707526	0.239481916	-0.061674495	0.052376712	-0.15701463	0.912524984	0.319273288
TSPAN3	-0.70307078	-0.591470901	-0.054019718	-0.090926601	-0.071500946	0.247121926	0.335111331	-0.61537941	-0.238309087	-0.238703185	0.051709961	-0.121639092	-0.229397639	-0.003183161	0.431254196	0.194879521	0.524553719	0.591096278	0.699890213	0.591374534	0.8114283	0.747918895	0.120970206	0.178550902
RNASE9	-0.550156788	0.125597179	0.332450899	-0.278541504	-0.390115138	-0.359725558	-0.163458694	-0.408203964	-0.738512099	-0.581290596	0.074612256	-0.37380874	-0.307627886	-0.082502748	-0.175373402	-0.262764925	-0.075153054	0.16849664	0.2569351	0.398536782	0.191434076	0.115542719	0.166704097	0.893249116
TRIM27	0.613172	0.194185602	0.190862514	0.087224403	0.217692127	-0.046764826	-0.053937332	-0.032835964	0.50402397	0.270879224	0.089173353	0.452411902	0.400153814	0.215173259	0.298053858	-0.034661703	0.28000181	0.128891479	-0.006712256	-0.131255267	-0.322988459	-0.078022613	-0.218157589	-0.710178245
C1orf124	0.270220711	0.342857559	0.196250189	-0.05269521	-0.203600686	0.088960822	0.439938749	0.372240175	0.359578575	0.543699395	-0.31094651	-0.497348914	-0.386247204	-0.702920406	-0.599201197	-0.622576139	0.007519988	0.108439661	-0.645929042	0.052509657	-0.371598352	-0.118968488	-0.414669794	0.064559986
EIF4B	-0.20332648	0.099068744	0.269055414	-0.108019997	-0.338911836	-0.096260476	0.252317434	-0.2396234	-0.275701376	-0.108926102	0.056010615	-0.397013279	-0.293862867	-0.443131583	-0.287263464	-0.436131959	0.192807517	0.376432026	0.044899936	0.462314241	0.113423549	0.25463367	-0.04824873	0.373273658
IFT81	0.398202868	-0.297024379	-0.432479122	0.466605376	0.513878223	0.601751279	0.455615673	0.394670612	0.927629614	0.757746766	-0.252241122	0.296346828	0.146510925	-0.046751294	0.276828433	0.262636214	0.311792984	0.012325544	-0.264321139	-0.339894285	-0.048883644	0.057443636	-0.420350957	-0.896143053
ASAH1	-0.598751966	-0.386097687	0.057476062	-0.034930304	0.002593824	0.11146551	0.137356563	-0.690475839	-0.382872828	-0.446893351	0.257328255	0.144078173	0.092774263	0.044968989	0.343776879	0.106772095	0.536193916	0.575629697	0.588493315	0.443271574	0.587742123	0.505393089	0.141873183	0.25992081
DMRTA1	-0.45687425	-0.87472063	-0.701702704	0.498245957	0.539830483	0.844155858	0.624526814	0.003996487	0.458558725	0.413995958	-0.191009959	0.131114629	-0.18573265	-0.043782175	0.530126559	0.562319982	0.511036266	0.283981164	0.209631752	-0.029131353	0.657754371	0.503733883	-0.168692264	-0.376484859
FLCN	0.08543868	-0.446279693	-0.444655174	0.228251178	0.478805606	0.368324632	-0.036110725	0.019081417	0.311874003	0.102460258	0.221372105	0.657629319	0.521982875	0.414493639	0.502316267	0.605901793	0.207860044	-0.048502433	0.216510488	-0.298919178	0.21413801	0.09020502	0.112370823	-0.669480485
ASB6	-0.282525401	0.008847207	0.208213778	-0.408998877	-0.440755259	-0.194308286	-0.103908783	-0.276356005	-0.4753193	-0.413418514	0.303848356	-0.18379011	0.091930131	-0.120494547	-0.276084797	-0.160243947	-0.086313166	0.097117428	0.191386483	0.371970933	0.231129459	0.206353827	0.200977085	0.294425741
ING1	0.31034568	-0.219478853	-0.15923138	0.130870701	0.169100053	0.360706752	0.320350289	0.076228435	0.584854471	0.390549941	0.027126634	0.317813663	0.420534177	0.036849333	0.242095014	0.144554435	0.332511081	0.152799046	0.030579702	-0.003894071	0.065670325	0.261126032	-0.352048448	-0.780300844
ZMYND12	-0.344401858	-0.685094794	-0.549569923	0.411280618	0.576131855	0.773031709	0.567979769	-0.001624966	0.441708762	0.412758643	-0.050877107	0.246118131	-0.098625542	-0.169775732	0.391529925	0.36054788	0.579984722	0.370746373	0.021877427	-0.100367943	0.445622134	0.322202018	-0.035867891	-0.318351797
SIGLEC10	-0.289372699	0.272227667	0.546508598	-0.306045399	-0.323080162	-0.320248714	-0.01153383	-0.477599448	-0.515716927	-0.415580946	0.299093391	-0.154522215	-0.026558797	-0.30835463	-0.240701433	-0.5194385	0.281586306	0.500105485	0.10799284	0.409773845	0.020193574	0.061281941	-0.138490873	0.603086091
INTS6	0.59596047	0.362031312	-0.067848274	0.177139069	0.085596663	-0.002990419	-0.005344798	0.654585758	0.451815592	0.504491236	0.031069787	-0.07577535	-0.012225562	-0.254976694	-0.44745526	-0.209359299	-0.378808051	-0.448748936	-0.727125699	-0.47796423	-0.599400898	-0.53473833	-0.22403623	-0.314627767
ARPC3	-0.474383695	-0.138258969	0.421112247	-0.129815091	-0.22276094	-0.083269678	0.254358902	-0.790057987	-0.377616248	-0.357951797	0.087877434	-0.104037001	-0.094168334	-0.207494629	0.171935604	-0.288874161	0.691082167	0.835809677	0.576934556	0.728886663	0.471578142	0.597849719	0.005279568	0.328704026
KIAA0427	0.165990049	-0.381315005	-0.644849144	0.272005357	0.203552353	0.44974567	0.209924671	0.518580267	0.479050399	0.510542656	-0.492898637	-0.125271476	-0.252414316	0.127479519	0.128101704	0.502389078	-0.304280887	-0.432380206	-0.124226556	-0.275990457	0.128316396	0.101664153	0.023021749	-0.468613436
UGT3A2	-0.496936149	-0.350532333	-0.025473	-0.230710293	0.026272192	-0.062189551	-0.257655125	-0.529862574	-0.45140635	-0.573560315	0.353943877	0.302723583	0.219451048	0.406162142	0.42923384	0.367697904	0.177024311	0.189818348	0.643228654	0.20459783	0.499281234	0.271070547	0.631181518	0.173922468
C6orf59	-0.204636943	0.404002189	0.591815816	-0.397723712	-0.298717253	-0.656441076	-0.535917701	-0.505878314	-0.730976827	-0.728123106	0.252170731	0.089108066	0.193360797	0.207803276	-0.056492515	-0.294205698	-0.061024815	0.161030275	0.310011233	0.235173729	-0.121219593	-0.164082337	0.206114447	0.63399352
TIAM1	0.257126887	-0.027080988	-0.173712204	-0.092979635	0.099617079	-0.151129719	-0.43411164	0.030548141	-0.064367542	-0.214344139	0.016459651	0.471906014	0.498649196	0.674909455	0.418822673	0.477917094	-0.286839739	-0.397774866	0.284525066	-0.250657338	-0.06221621	-0.125010226	0.343122862	-0.307148686
SERPINE2	0.091343747	-0.031744135	-0.2515875	-0.090712327	-0.013188063	-0.047530399	-0.260659072	0.323982599	-0.008859774	-0.086086241	-0.040259916	0.048097365	0.112056006	0.28233428	0.000757008	0.304696412	-0.414973417	-0.49759104	-0.011728493	-0.260081543	-0.014526314	-0.204639591	0.068343941	-0.148450195
KLHL18	0.620292273	0.223070318	0.029252819	0.240330994	0.216090577	0.124863547	0.213361808	0.339984704	0.680809619	0.661896717	-0.160220602	-0.003335662	-0.15469682	-0.20151685	-0.033760746	-0.186488086	0.112516982	-0.003013975	-0.437798081	-0.241313438	-0.437091055	-0.192579896	-0.169114115	-0.521818598
RET	-0.036766708	-0.421820288	-0.35631807	0.138950769	0.22186919	0.555947709	0.486907323	0.168029467	0.533869779	0.461815905	-0.349258648	-0.061083828	-0.15642055	-0.130845697	0.194049662	0.227606367	0.243340492	0.094557084	-0.060249939	-0.036693411	0.293425816	0.291296225	-0.084804802	-0.444445578
TSHZ2	-0.164912183	0.087973574	0.394368082	-0.306256715	-0.532248983	-0.463657152	-0.271761092	-0.506601844	-0.52590947	-0.569492086	0.33291192	-0.071943704	0.286962352	0.28945151	0.136307163	-0.065281968	-0.060488761	0.123858851	0.645128035	0.554224459	0.251140346	0.380428632	0.064165444	0.255944771
ARRDC2	0.45935557	0.117954056	-0.187696074	0.049252947	0.206965472	-0.008148145	-0.219937913	0.356383007	0.301237133	0.197537948	-0.153617057	0.150253719	0.011712189	0.187313472	0.026680734	0.173004964	-0.231748501	-0.384947029	-0.24860396	-0.425657205	-0.291996769	-0.392481632	0.28121579	-0.4307389
DSP	0.48928162	0.493410959	0.149023116	-0.332209425	-0.392633502	-0.415180872	-0.364468749	0.350295425	-0.133989393	-0.059411612	0.017022129	-0.24948748	-0.031911059	0.040791595	-0.435900651	-0.170047109	-0.642053135	-0.538100974	-0.300516235	-0.139486158	-0.458382625	-0.361279658	0.45559773	0.032955025
PRKRIR	0.411414963	0.358759308	0.260417225	-0.147914021	0.079813021	-0.01137463	0.090267834	0.177230695	0.347401261	0.279674208	-0.006325836	0.134186675	0.179913889	-0.308632768	-0.271592504	-0.417722716	0.178364417	0.121140064	-0.478162417	-0.185237562	-0.452705648	-0.323280728	-0.159932318	-0.242774853
GPATCH1	0.445158745	-0.29928252	-0.508861552	0.49171065	0.652284502	0.516891987	0.196338016	0.397073299	0.85902658	0.628632462	-0.154163836	0.509668749	0.254320021	0.239626061	0.454453736	0.467367836	0.195021874	-0.157448872	-0.185261132	-0.524979668	-0.101666119	-0.101057789	-0.24511654	-0.944245986
METTL3	-0.308877227	-0.356232075	-0.088873211	0.177607825	0.394498282	0.263493927	0.162208407	-0.401731309	0.040592703	0.001845615	0.028851052	0.269471945	-0.110586732	0.028340114	0.457093396	0.143136355	0.581903159	0.501798104	0.261732884	0.078629865	0.309885506	0.201575207	0.009961482	-0.02595335
UPK1A	-0.562662237	0.124907605	0.368294826	-0.358850068	-0.398341586	-0.361442039	-0.175511956	-0.458858083	-0.778465656	-0.594438236	0.240080056	-0.365767888	-0.3338299	-0.206299258	-0.283771207	-0.324353222	-0.024927374	0.253934619	0.201379481	0.413571824	0.200463025	0.07315198	0.485197025	0.858567688
FANCI	0.150157227	-0.377072579	-0.367937209	0.124886152	0.304775724	0.336569033	0.074607994	0.139523156	0.508794776	0.262455843	-0.224055204	0.354427003	0.288928434	0.406288099	0.500019515	0.516631883	0.080834764	-0.130183095	0.216301657	-0.193776208	0.202376428	0.172234948	-0.205425	-0.685955393
ZNF804A	-0.523522054	0.048820051	0.24655246	-0.189182422	-0.316615584	-0.192222309	0.01441235	-0.31737431	-0.548048744	-0.415864606	0.116812281	-0.307724728	-0.198483869	-0.19543824	-0.206932599	-0.260291154	0.01464257	0.21116647	0.165130838	0.3690439	0.20289396	0.157721534	0.166959359	0.728341165
AK2	0.491394866	0.437184764	0.421828562	-0.140743009	-0.11143847	-0.528440483	-0.51666756	-0.211636944	-0.123590968	-0.312634629	0.403575467	0.428508538	0.622032136	0.370917514	0.093271516	-0.102932699	-0.064071531	-0.060987693	0.180856617	-0.03689829	-0.371223745	-0.246320736	-0.086442542	-0.242503119
MPDU1	0.474182899	-0.096562869	-0.416643396	0.418673372	0.689972447	0.396360262	0.054739703	0.44501322	0.661947266	0.555116679	0.06408803	0.566533489	0.258835178	0.101386932	0.217742234	0.315658143	0.097369854	-0.202165603	-0.43382518	-0.690489461	-0.338713343	-0.392012222	0.044898298	-0.67772554
SC65	-0.15724271	-0.46380379	-0.184092667	0.014267816	0.143569684	0.32700619	0.196167685	-0.275332152	0.148065168	-0.008343268	0.147372203	0.426166738	0.499612837	0.196924402	0.426897607	0.343752209	0.400507024	0.292484112	0.424576935	0.170649304	0.442947146	0.445324167	-0.009330233	-0.448954684
DGKD	-0.473591482	-0.522521658	-0.374824659	-0.003834215	-0.03675549	0.456248345	0.417493655	-0.040599963	-0.016634188	0.068323044	-0.119998804	-0.218085355	-0.238711947	-0.225005534	-0.000349225	0.192034411	0.145267004	0.194012763	0.153494803	0.245700221	0.53662195	0.448309653	0.166294776	0.041524693
SARS2	-0.119821889	-0.252961462	-0.282829143	-0.136476085	-0.02258107	0.019501377	-0.241831125	0.000767396	-0.214411817	-0.252255985	0.171607622	0.184696932	0.228229267	0.377795152	0.18444158	0.474836162	-0.251611376	-0.27037409	0.279869086	-0.069354425	0.245200893	0.093375386	0.050852147	-0.050019439
CDR1	0.087304349	0.147650252	-0.067168483	-0.093252335	-0.224400933	0.028068352	0.145471382	0.451376674	0.152229871	0.268049925	-0.537295291	-0.484881864	-0.330460163	-0.280514118	-0.436175117	-0.189324461	-0.399411508	-0.344775205	-0.390220262	-0.069518515	-0.156825439	-0.126918092	-0.013822154	0.143929569
ABHD5	0.338959492	0.713565049	0.796262135	-0.460857655	-0.55336959	-0.615375448	-0.15501693	-0.244184647	-0.262972017	-0.197009424	-0.033417036	-0.321091002	-0.072665193	-0.255694801	-0.402290659	-0.753191584	0.008820128	0.234256889	-0.102412945	0.381480691	-0.433358179	-0.081681711	-0.019266711	0.315165221
PRLHR	-0.458826967	0.248318489	0.401687899	-0.467596222	-0.524959234	-0.437658475	-0.207343404	-0.340529925	-0.781751483	-0.565635238	0.123146291	-0.426657986	-0.28053314	-0.201066764	-0.377704642	-0.386660408	-0.205714419	0.119604546	0.125121926	0.39952343	0.080405857	0.005517022	0.314018036	0.927282638
OR2M7	-0.036820751	-0.198624406	-0.161488805	0.229074112	0.327785881	0.243441606	0.126536735	0.070243891	0.282289381	0.199368394	0.161076492	0.198333466	0.033621197	-0.055085408	0.115127043	0.125801446	0.208352125	0.107179212	-0.064847367	-0.181506035	0.062082612	-0.054090163	0.00810525	-0.283232068
CNNM4	-0.326520548	-0.271695036	0.095677682	-0.208360572	-0.124705771	-0.1744519	-0.256148222	-0.627673772	-0.430563775	-0.523603574	0.073100297	0.247974048	0.237564309	0.555735885	0.5603849	0.33031629	0.161088154	0.238409273	0.826219733	0.397832644	0.47248057	0.457190376	0.246248816	0.073015594
BCL2L15	-0.136312436	0.280707715	0.280145084	-0.157679702	-0.329655006	-0.378086995	-0.261647254	-0.116545347	-0.509059885	-0.398742664	0.186644321	-0.119910564	0.151642185	-0.003833699	-0.259245673	-0.208464349	-0.272821961	-0.102206605	0.028293031	0.13680967	-0.108131952	-0.112626511	0.108455094	0.508121993
RFC2	0.095701919	-0.13275897	-0.127675892	0.191505778	0.089596166	0.517604483	0.73992436	0.309710637	0.625910783	0.77945118	-0.348075152	-0.311220765	-0.33842797	-0.633494738	-0.216838238	-0.266443318	0.296532305	0.288954938	-0.438616167	0.06292808	-0.009461408	0.216475077	-0.377560923	-0.228274329
RPF1	0.456135262	0.071689935	-0.150174591	0.441513385	0.389256212	0.43000703	0.523832654	0.485367975	0.787441622	0.841150544	-0.298002669	0.005515795	-0.130065736	-0.495285637	-0.178776265	-0.228984044	0.26790161	0.090613383	-0.664783042	-0.329226971	-0.374724174	-0.187827085	-0.427647958	-0.46525614
SNAI2	-0.580196928	-0.384655269	0.108381187	-0.1419433	-0.069583226	0.067238573	0.189021745	-0.65811885	-0.314564495	-0.306465927	0.06180326	-0.055602358	-0.209318656	0.058044379	0.451123511	0.074340081	0.521170109	0.598144412	0.657241546	0.555290803	0.599824041	0.602120994	0.163772137	0.29048431
ZNF323	0.262104547	-0.318155792	-0.702417554	0.273948108	0.414055607	0.576279834	0.260793792	0.703416208	0.629488092	0.603495105	-0.363681983	0.123560281	0.015451005	0.016417523	0.055985301	0.452645458	-0.209639984	-0.459033674	-0.427134152	-0.554863397	-0.059615519	-0.155632406	-0.080494469	-0.556054469
MRPS21	-0.312898327	-0.594242636	-0.319599762	0.41760947	0.542318716	0.443236045	0.255820315	-0.30969478	0.182261405	0.050005925	0.07709503	0.574522237	0.366981044	0.236658188	0.693369725	0.482015145	0.618709337	0.390281669	0.446831659	-0.015866247	0.468810496	0.352613578	-0.082136299	-0.314616104
ANKRD34B	-0.086828149	0.336098881	0.234124627	-0.200725376	-0.238959551	-0.155279335	0.062054831	0.126591104	-0.250183641	-0.035419101	-0.152579548	-0.376263695	-0.268623498	-0.414787394	-0.521372293	-0.44969154	-0.152787718	0.011566556	-0.385147161	0.039935111	-0.246546286	-0.189354981	-0.158267095	0.565850341
METTL10	0.273955297	-0.296132862	-0.542753625	0.427938198	0.366832298	0.688209923	0.640770162	0.636502825	0.886277772	0.925198811	-0.520039986	-0.156258713	-0.310793873	-0.335225276	-0.01023836	0.151708305	0.076188512	-0.135081133	-0.511388173	-0.313990651	-0.048979018	0.061273508	-0.376974771	-0.580633665
ZNF780A	-0.70966174	-0.601632948	-0.224845172	0.027462478	-0.096964966	0.441600758	0.484600396	-0.281970169	-0.129241284	-0.06829615	-0.036553855	-0.227348354	-0.126638931	-0.309192966	0.010446591	0.089515601	0.346177077	0.402517661	0.296986647	0.431897637	0.739534708	0.586089352	-0.200208668	0.169456348
44258	0.32075126	0.818729581	0.66713972	-0.430879331	-0.471272567	-0.751619697	-0.483470105	-0.042069442	-0.458228783	-0.347098897	0.15015605	-0.268328699	-0.123468193	-0.108224514	-0.521774977	-0.632181935	-0.386849358	-0.151562581	-0.265176143	0.071148788	-0.61309472	-0.474743145	0.420084532	0.520647291
SF3A1	0.391266987	-0.106301538	-0.084630751	-0.049298588	0.044793935	0.138211382	0.07487409	0.045374483	0.446740787	0.234429793	0.107906418	0.291979918	0.384286792	0.228462509	0.27638018	0.201101886	0.125878022	0.008201644	0.156479881	-0.002120974	0.016620877	0.215630196	-0.109390618	-0.723647575
CAPG	0.331566447	-0.263194692	-0.325541044	0.283417316	0.429179174	0.413486615	0.213955553	0.230344102	0.70265134	0.481741582	-0.148211639	0.350118153	0.198567809	0.162277631	0.363294475	0.327613938	0.224963368	-0.048071776	-0.07194955	-0.289772327	0.006021352	0.034742617	0.005072012	-0.817879466
COPS2	-0.0800687	-0.202177649	-0.116339077	0.490837975	0.310183631	0.525692362	0.697031681	0.100455002	0.494174446	0.561585739	-0.205112764	-0.086134103	-0.191272401	-0.587041372	-0.099068604	-0.227968311	0.535270782	0.422213522	-0.33733902	0.014489292	0.070480912	0.144522954	-0.344282591	-0.178043897
TAF1A	-0.550756277	0.054053357	0.399144802	-0.32968621	-0.491975308	-0.174374605	0.190223525	-0.426047296	-0.571249964	-0.375917525	0.12921049	-0.531749806	-0.350909534	-0.534244726	-0.436191719	-0.522202935	0.208097833	0.472137659	0.124371774	0.612665204	0.302593314	0.303913756	-0.003588505	0.704172048
GSC	0.155271935	-0.248272989	-0.269011299	0.316159156	0.440245042	0.344201396	0.149633828	0.147008616	0.496771641	0.327111222	0.098180621	0.299828263	0.091687749	0.099461856	0.303353989	0.290344088	0.266504959	0.021612876	-0.058974072	-0.284715425	0.049413044	-0.01902907	-0.161140636	-0.580747804
HRASLS	0.29894879	-0.256319037	-0.343142474	0.161017874	0.418828664	0.256995763	-0.019477755	0.12065282	0.445253959	0.232064329	-0.026354679	0.357831173	0.058955659	0.317315686	0.426849477	0.447722518	0.165285105	-0.099761587	0.082682803	-0.29503112	0.041446291	0.005760815	0.380093342	-0.706232057
TMEM159	0.157098854	-0.232232571	-0.430758476	0.186886435	0.471286095	0.070683277	-0.387633632	0.164263356	0.184259116	-0.041406769	-0.025438701	0.527430618	0.228959934	0.718612048	0.587924338	0.681650295	-0.18137282	-0.423198756	0.222988378	-0.489388811	-0.001649999	-0.233832312	0.43957777	-0.443157808
CHST11	0.304447844	-0.179083384	-0.34885564	0.607067407	0.634335494	0.344722088	0.072331513	0.2720673	0.589154811	0.41065906	-0.108561024	0.437940666	0.171772362	0.166549901	0.283095995	0.335572343	0.171928359	-0.14153428	-0.209108947	-0.506735688	-0.135778171	-0.230637196	-0.20305707	-0.675612168
ATP2A2	-0.04476537	0.420247517	0.643883231	-0.624849729	-0.797206316	-0.675973802	-0.328474855	-0.413386004	-0.631855125	-0.560837934	0.156522874	-0.42442052	-0.055225355	0.068784894	-0.257551074	-0.402826668	-0.265151389	0.069479102	0.379393863	0.611456466	-0.000117378	0.247532622	0.185144638	0.502292185
MMGT1	-0.415210683	-0.052558556	-0.003597991	0.056034655	-0.046694797	0.062948513	0.189783999	-0.055556012	-0.233814289	-0.030307075	-0.536323112	-0.49364111	-0.693328075	-0.349675229	-0.222067951	-0.187721283	0.032463548	0.149291296	-0.108536272	0.141264415	0.161258668	0.018158538	0.048688327	0.544927732
C9orf93	-0.535799513	0.093983617	0.377057964	-0.177479867	-0.389558287	-0.330184928	-0.104388194	-0.483818424	-0.694536216	-0.563059385	0.377262753	-0.257182719	-0.08006615	-0.172830135	-0.219982728	-0.314323035	0.021432403	0.283120651	0.279905016	0.447354645	0.224156044	0.167790327	0.100966659	0.756827337
MYL1	0.002410126	-0.341092906	-0.509479057	0.587098459	0.59226821	0.417481065	0.097844949	0.270446825	0.433454946	0.327133725	-0.134804447	0.180692312	-0.203946775	0.12129479	0.25407213	0.409805988	0.065360581	-0.187785675	-0.167090673	-0.449568978	0.060676821	-0.166927465	0.228075344	-0.396674941
ROR1	0.440117594	-0.104073785	-0.340402844	0.189527278	0.256653573	0.287012819	0.102245175	0.432407566	0.665607611	0.492606891	-0.16626592	0.134885043	0.024332402	0.162603688	0.170071687	0.286244203	-0.101325126	-0.302023434	-0.212054795	-0.329802835	-0.151810032	-0.066688074	-0.054618842	-0.736558725
FBXW7	0.317607932	-0.197365761	-0.508938477	0.193856739	0.433057639	0.209929364	-0.225162075	0.440093854	0.44101539	0.244780483	-0.044303599	0.349191549	0.103001422	0.468494165	0.32448452	0.569254315	-0.28687968	-0.537743239	-0.09030717	-0.568966793	-0.107309744	-0.269116476	0.416312816	-0.608551644
NUCB2	-0.245009156	-0.471580589	-0.385996957	0.463321536	0.195248781	0.527314085	0.526973279	0.093015326	0.354653544	0.377183831	-0.120879137	-0.149169886	-0.206700857	-0.268202583	0.067774918	0.169137408	0.235845314	0.138361189	-0.016994963	0.069047865	0.374103846	0.33001987	-0.250070294	-0.205057231
MMP11	0.035323765	-0.284868729	-0.303425248	0.174033322	0.466283896	0.261365042	-0.052469768	0.06257299	0.318210961	0.140635944	-0.21098211	0.426821763	0.161642451	0.288691283	0.39471445	0.392075132	0.161775744	-0.015134976	0.074372963	-0.317512821	0.09793902	-0.133093449	0.011000742	-0.447770647
GTF2E1	-0.670603969	-0.434724627	0.043948098	-0.135715695	-0.166219321	0.310304338	0.498190922	-0.404674311	-0.126586622	-0.078815121	-0.079536729	-0.343977859	-0.328368356	-0.414955459	-0.023314366	-0.137815619	0.5022289	0.595693446	0.29898821	0.55996071	0.661515322	0.597093871	0.036213694	0.235115335
ELL2	0.47520037	0.546707151	0.169946525	0.26752741	-0.067381508	-0.357609624	-0.298140709	0.370102378	0.024015931	0.07634315	0.212086846	-0.037910539	0.097202681	-0.012995087	-0.382832521	-0.245959038	-0.495884147	-0.461744315	-0.457188112	-0.334190734	-0.631765516	-0.567451026	-0.197054305	0.028705375
RPE	0.104447217	-0.231963137	-0.314187501	0.28660016	0.437559659	0.411190923	0.227204218	0.244881288	0.518944018	0.399513416	-0.198999961	0.246900544	0.067368982	-0.020626383	0.177840224	0.189080748	0.201371214	0.011820341	-0.197393419	-0.294540105	-0.011221229	-0.087094661	-0.105755425	-0.473460868
ADCY7	0.083372704	-0.405168667	-0.191293887	0.130258884	0.186367736	0.404827503	0.369455755	-0.132717134	0.485381592	0.288668439	-0.053042619	0.217641808	0.184747258	0.061372972	0.410144529	0.252130957	0.50823614	0.341403934	0.285959199	0.149896746	0.344562726	0.470146142	-0.303616744	-0.67451655
ZHX1	0.377395462	-0.322006683	-0.509426669	0.399466825	0.513870081	0.439739291	0.107398101	0.343551943	0.692656968	0.467674106	-0.088367132	0.413749728	0.229003023	0.290328798	0.39409983	0.517532077	0.069251821	-0.242723587	-0.094865529	-0.454376941	-0.009344767	-0.069051118	-0.274583229	-0.88350441
LRRIQ1	-0.151374764	-0.075319062	-0.116374408	-0.043684421	0.029239593	-0.045669781	-0.152168773	0.060061341	-0.134603199	-0.121678533	0.09980417	0.023456869	-0.026527149	0.220696582	0.176240886	0.215951242	-0.192070577	-0.214837906	0.088743928	-0.099836912	0.056358458	-0.062097057	0.178184128	0.178404469
C7orf54	-0.106828223	0.414814057	0.240858972	-0.295435157	-0.355451586	-0.530710775	-0.52678497	0.079795007	-0.603319609	-0.456045906	0.199800069	-0.321961918	-0.21863902	0.00750328	-0.491873594	-0.218201885	-0.621160796	-0.396074542	-0.168535177	-0.078296426	-0.256814233	-0.432081704	0.201029261	0.670450481
PDE6B	-0.553483387	-0.08811903	0.230702469	-0.103427194	0.021227512	-0.118742174	-0.050984063	-0.505953272	-0.504101833	-0.438348211	0.111167153	0.063513632	-0.072243255	-0.053907525	0.102716127	-0.122150995	0.336647515	0.445644126	0.297132026	0.253644677	0.265469886	0.093657562	-0.032274302	0.512487387
CDC14A	-0.4085017	0.127470154	0.035886868	-0.103752502	-0.181729772	-0.213425649	-0.187287509	0.084526033	-0.472913427	-0.328975551	0.000251471	-0.407815258	-0.410245427	-0.125453034	-0.335616245	-0.137819153	-0.36823207	-0.241068572	-0.146489705	-0.031932574	-0.004815929	-0.244768328	0.121217959	0.728689192
GALNT10	0.3574221	-0.050359754	-0.195977459	0.196386401	0.232766809	0.208611188	0.089288762	0.324617037	0.519337417	0.423787948	-0.050158841	0.096311335	0.031495786	0.001754089	0.021347357	0.132784594	-0.020221022	-0.161005822	-0.23796923	-0.295862945	-0.144101487	-0.121412164	-0.206394035	-0.561697872
STAB1	0.403260129	0.031340348	-0.33139147	0.2070122	0.290212331	0.139764974	-0.10351213	0.464943361	0.397010721	0.318536984	0.188618731	0.200230069	0.057946973	0.104063685	-0.011938201	0.215499531	-0.235702326	-0.397082613	-0.358654111	-0.492163879	-0.306999787	-0.38343166	0.184073206	-0.465173252
CDK5RAP2	-0.151434527	-0.562771807	-0.422292354	0.156529162	0.216628757	0.240355302	-0.083403814	-0.141086413	0.120746802	-0.083764776	0.036899123	0.300029501	0.195276742	0.600160718	0.673180956	0.730754059	0.049635927	-0.111994225	0.591927981	-0.010211177	0.504673987	0.374029286	0.036540928	-0.436143919
RGS1	0.464839095	0.791203294	0.579691443	-0.324232994	-0.351524068	-0.683845574	-0.434649648	0.080683017	-0.255869437	-0.19585959	0.062842172	-0.14263956	0.008161127	-0.077720519	-0.450843783	-0.549315115	-0.335362889	-0.172576999	-0.286512878	-0.044482788	-0.661008799	-0.516929934	0.120819204	0.280269827
DHX9	-0.15906825	0.261081937	0.626239052	-0.499134108	-0.75742714	-0.302886329	0.25552972	-0.436748695	-0.326108367	-0.174493242	0.122405554	-0.559314018	-0.171369332	-0.489117669	-0.379338755	-0.689837269	0.194043406	0.527600276	0.186527428	0.822027708	0.132234388	0.483802343	-0.204918692	0.434559789
NRF1	0.631618519	0.072137466	-0.223298838	0.21056944	0.34103788	0.179897692	-0.005606175	0.458832829	0.69641408	0.523043049	-0.1406725	0.289170962	0.161592456	0.153299839	0.105552006	0.170760126	-0.09454954	-0.307189545	-0.340221688	-0.465430619	-0.379109932	-0.275026742	0.020993065	-0.77864327
NTN3	0.280002562	-0.352030572	-0.358043276	0.355949902	0.469416153	0.473846722	0.25285535	0.156556771	0.70076074	0.445067582	-0.064827065	0.435320886	0.327080107	0.174457959	0.412424514	0.369370841	0.335335315	0.041871941	0.016524429	-0.248431499	0.094718125	0.131038463	-0.310596826	-0.880743401
KIAA0319L	-0.400523436	0.009274391	0.520423044	-0.531876423	-0.722214272	-0.310798624	0.102785015	-0.714578051	-0.576365203	-0.516004124	0.152305245	-0.383207026	-0.037534196	-0.133373401	-0.059479726	-0.350077203	0.253159754	0.557954395	0.637018533	0.919722429	0.459484041	0.70307759	0.039035384	0.454230219
BRUNOL6	0.299109817	-0.225044481	-0.521055223	0.408184838	0.520567172	0.240459551	-0.213456104	0.385369185	0.452260277	0.252404537	-0.104690041	0.42229952	0.167932655	0.490289998	0.358377486	0.592275342	-0.225236844	-0.457756532	-0.078421384	-0.596964619	-0.101208397	-0.311368532	-0.060015201	-0.645677102
KRTAP19-4	-0.322866307	0.216720065	0.334712018	-0.400262188	-0.32794583	-0.413817955	-0.301295024	-0.281503728	-0.633300983	-0.578803259	0.221815273	-0.146862823	-0.037690372	0.05250673	-0.158625122	-0.206855968	-0.133490221	0.035794748	0.201365757	0.225205745	0.032746631	-0.053170966	0.18898393	0.655694949
PLAU	0.407486644	0.622874058	0.51785173	-0.249858812	-0.359462338	-0.587275745	-0.373288454	-0.046764818	-0.203799895	-0.232088108	-0.002633188	-0.169997749	-0.027163482	-0.004774024	-0.29545499	-0.43555291	-0.225749486	-0.114075665	-0.112242392	0.082668006	-0.440725959	-0.334704503	0.103396748	0.115745302
TNPO2	0.534771627	0.011287478	-0.39915498	0.182203827	0.105561651	0.157806168	-0.075007984	0.640748001	0.458723887	0.443280146	-0.180634734	-0.002314267	0.048356217	0.117924005	-0.145526464	0.284353717	-0.502368467	-0.616342412	-0.379099864	-0.451613755	-0.26865481	-0.271281709	-0.108578359	-0.557440191
C17orf55	-0.377529727	0.016548535	0.1644856	-0.037948169	-0.088836753	-0.212559322	-0.216231287	-0.31053749	-0.514080413	-0.442063534	0.333837675	0.063584541	0.108677947	-0.021970563	-0.097310311	-0.086838611	-0.001618745	0.115024099	0.164158232	0.133881853	0.127656011	-0.055589117	0.24253001	0.41460521
KCNQ1	0.327303847	-0.088724879	-0.112165903	0.229805118	0.052301922	0.192691186	0.187689848	0.169927442	0.502295121	0.339566572	0.169883109	0.088160069	0.223759318	0.014935671	0.062580605	0.094387607	0.075733871	-0.060988835	-0.041735555	-0.043858425	-0.012443583	0.154355138	-0.385942199	-0.644206047
C1orf110	-0.397337767	0.253182732	0.36245968	-0.366671011	-0.284593613	-0.483643756	-0.383603126	-0.368263444	-0.772034942	-0.654692889	0.208536101	-0.155467308	-0.155979224	0.03543427	-0.143522767	-0.237431943	-0.126095178	0.085445133	0.195720404	0.213112768	0.002950598	-0.123743379	0.342772331	0.845632512
SLCO1A2	0.102068952	0.388151432	0.306094373	-0.11176811	-0.190461566	-0.252365865	-0.024848023	0.062441365	-0.113055348	-0.039159241	0.027030778	-0.11499895	0.041064504	-0.244308923	-0.343904979	-0.437687399	-0.064663933	0.046774761	-0.232237113	0.058233247	-0.332922509	-0.199860798	-0.086774715	0.273486404
MYLIP	-0.028412741	0.194153018	0.247063897	-0.22566233	-0.353896756	-0.213664548	-0.033809358	-0.083545688	-0.264520532	-0.210452296	0.369880905	-0.187908568	0.05289719	-0.25302349	-0.360530185	-0.280655769	-0.039566238	0.089302181	-0.016248274	0.232431532	-0.020050588	0.02891406	0.035680895	0.212683249
ZBTB7A	-0.057360219	0.129085248	0.431978747	-0.528326606	-0.672974434	-0.242075216	0.079319384	-0.384346891	-0.307588711	-0.228932757	0.108499428	-0.351619068	0.016015348	-0.215541878	-0.282172873	-0.370714225	0.045542114	0.331153479	0.271825797	0.661272295	0.190935615	0.44796658	-0.016712577	0.138606113
SLC39A10	0.238679229	-0.126227884	-0.169048134	0.187261815	0.134348091	0.324988766	0.333962344	0.315625289	0.590321476	0.513660999	-0.174424502	-0.047646017	-0.005770213	-0.187517447	-0.031964778	0.020683132	0.09469838	-0.046604062	-0.249216445	-0.133814693	-0.013882938	0.035797055	-0.266599481	-0.53156759
PNLDC1	0.430846513	0.115418988	0.018046267	0.225560972	0.126411947	0.00050319	-0.000266222	0.145405271	0.378498051	0.269284732	0.013079031	0.184103946	0.200155466	0.110914435	0.095716734	0.037199549	0.050934096	-0.065888147	-0.086165155	-0.152217127	-0.234289138	-0.054918523	-0.231920709	-0.504153962
CNOT7	-0.417802435	-0.445207625	-0.026456514	0.043286788	0.134370011	0.386698275	0.486972169	-0.466998691	0.058187526	0.011003007	-0.027099056	0.090305897	-0.032408326	-0.239718705	0.268206925	-0.005284353	0.746813126	0.689396326	0.319966362	0.398156457	0.525024361	0.528214135	-0.027342203	-0.094547546
STAU1	0.112738839	0.371989438	0.585214058	-0.373014509	-0.550781458	-0.292117531	0.116461001	-0.303846221	-0.180774353	-0.133818943	0.272417721	-0.189218201	0.230933171	-0.361378949	-0.381054916	-0.614207532	0.164898865	0.381887389	0.007465746	0.507650553	-0.110184975	0.180610854	-0.213457416	0.144728921
MAPKAPK2	0.06776946	0.406211335	0.407152567	-0.211369151	-0.343921157	-0.636001041	-0.640002992	-0.218870092	-0.554146298	-0.559926706	0.482394678	0.061334124	0.291366961	0.256486654	-0.226650319	-0.150388737	-0.413151867	-0.211461893	0.154893647	0.062018299	-0.219113813	-0.266372037	0.068156121	0.313336531
GOT1	0.415242249	0.69992038	0.616962661	-0.198693021	-0.456086225	-0.633935461	-0.32445563	-0.072603078	-0.243352191	-0.211694387	0.206527033	-0.19418121	0.076271199	-0.023538816	-0.344291139	-0.532799512	-0.251853145	-0.084490219	-0.127872848	0.173451493	-0.526746767	-0.230659873	-0.094318297	0.221512436
ATP10D	-0.559210255	-0.042743537	0.085969033	-0.101881961	-0.152829977	-0.053500693	0.062926094	-0.154618284	-0.420094753	-0.313798593	0.00236985	-0.394197476	-0.424049306	-0.256886015	-0.224439309	-0.180707931	0.014173891	0.109026543	0.002292292	0.18332005	0.225697931	0.036093546	0.028850764	0.659658181
USP9X	0.612535372	0.365639231	-0.008601944	0.106257158	0.198551094	0.088220927	0.081734647	0.51427299	0.488625622	0.51544697	-0.167631356	0.208349629	0.271107854	-0.2302471	-0.312733725	-0.249904092	-0.109139464	-0.192133634	-0.683657414	-0.449022855	-0.638549858	-0.475852599	-0.238173473	-0.342535646
ADAMTS19	-0.443389826	0.09870897	0.218442607	-0.189418623	-0.271829294	-0.121156557	0.125911068	-0.153117068	-0.386512929	-0.16116778	-0.148244005	-0.505079175	-0.548925138	-0.360029389	-0.28490906	-0.36082713	0.000525458	0.219126036	-0.038048806	0.30535898	0.100937581	0.06795474	0.036781101	0.752822196
DEF8	-0.09568478	-0.277390587	-0.191476478	0.291398927	0.652817548	0.082283398	-0.281379554	-0.304142254	-0.005877181	-0.220403461	0.14361934	0.719010469	0.253980923	0.62359413	0.789278526	0.546384801	0.372302722	0.123700796	0.396655701	-0.308697239	0.11902546	-0.087874534	0.113410397	-0.237807694
SLC41A1	0.602665234	0.232312405	0.120357048	-0.181932927	-0.101065859	0.028203643	0.174238282	0.256805254	0.529079046	0.427701161	-0.324593021	-0.046584526	0.077053193	-0.076577906	-0.068564755	-0.179288813	0.043275394	-0.026289856	-0.223135333	-0.013836612	-0.293946713	0.036217006	-0.284222901	-0.541103959
MGC19604	-0.430537352	0.154933093	0.446917228	-0.46810038	-0.576285248	-0.437605475	-0.199740036	-0.502870689	-0.742965319	-0.61745061	0.139072431	-0.319466282	-0.078603771	-0.094137665	-0.266596057	-0.33465258	-0.089186923	0.242306497	0.349414398	0.561127789	0.217288744	0.233866341	0.118306125	0.673605555
ZNF704	0.460079556	-0.103687607	-0.299892197	0.123634787	0.07233149	0.170100047	0.047513686	0.363253809	0.475024302	0.331314772	-0.001685485	0.152723415	0.27726576	0.238051257	0.171579844	0.323338416	-0.166412741	-0.341195666	-0.016128383	-0.211154543	-0.063027289	0.048023465	-0.195735924	-0.687668729
MGC33407	-0.574130473	0.127580853	0.378358258	-0.347410154	-0.488452109	-0.300666664	-0.014491848	-0.435506947	-0.736640632	-0.501450174	0.090162745	-0.475462322	-0.352329384	-0.313458043	-0.326642532	-0.41368831	-0.016663385	0.301623831	0.164223465	0.511876517	0.211524297	0.167461648	0.212817401	0.913209529
TSPAN10	-0.277349466	-0.287359473	-0.212696675	-0.032512524	-0.015882684	0.371264775	0.392846447	0.097653101	0.036028484	0.209900171	-0.105718184	-0.198233088	-0.176038473	-0.417675919	-0.242026557	-0.027060029	0.084472719	0.133722094	-0.179431818	0.091092559	0.25121657	0.191033299	0.001141272	0.095125676
E2F6	-0.108375604	0.588026027	0.713989054	-0.448237385	-0.628598431	-0.656028692	-0.271830354	-0.314485005	-0.691426355	-0.544136065	0.155260193	-0.404832423	-0.092787311	-0.273294206	-0.564030576	-0.674157574	-0.146123922	0.155254425	0.000151844	0.425576382	-0.212354183	-0.079381868	-0.026019224	0.757428748
KATNAL2	0.601788387	-0.040933082	-0.484313592	0.496005567	0.640518928	0.30293044	-0.048813781	0.603540641	0.679778626	0.545206141	-0.086954168	0.495913067	0.255294201	0.255844114	0.225722431	0.415230642	-0.141638376	-0.458726937	-0.415351469	-0.770213494	-0.410209089	-0.468714063	-0.152050629	-0.740644847
OR2T27	-0.542580242	0.183641104	0.402423133	-0.383550992	-0.479390388	-0.355088582	-0.067229353	-0.392980061	-0.743921227	-0.554548537	0.075386503	-0.464560632	-0.343137699	-0.28927772	-0.351514831	-0.423511054	-0.017291582	0.260805317	0.151957395	0.472013457	0.16816199	0.11096829	0.266149235	0.909323202
DUPD1	-0.482314694	0.136763791	0.296273474	-0.302644199	-0.297692235	-0.300692123	-0.140108742	-0.332184639	-0.688653399	-0.488436839	0.095098747	-0.260903009	-0.21568776	-0.164686565	-0.220931315	-0.274671018	-0.070702484	0.173360261	0.119519446	0.273571686	0.113004223	-0.029626581	0.309598663	0.830496733
ASAM	0.34267175	0.367365486	0.199992266	-0.088839201	-0.18660139	-0.188340313	-0.034781628	0.31749274	0.159959631	0.176505592	-0.160686093	-0.267850863	-0.139693202	-0.207693917	-0.388741601	-0.310523098	-0.199170282	-0.177839905	-0.328790593	-0.062417042	-0.339318806	-0.207041402	-0.123549252	-0.043910472
PRPF38A	-0.030162553	-0.080137034	-0.172447376	0.185650609	0.343026138	0.308486268	0.246580933	0.218471517	0.287741685	0.323856126	-0.043727896	-0.03080495	-0.302774234	-0.386652237	-0.184392606	-0.122783842	0.191715406	0.101091278	-0.434494932	-0.277312775	-0.091157386	-0.263257884	-0.046804917	-0.061076693
METTL7A	-0.099825668	-0.146268444	-0.283015289	0.387920004	-0.019295774	0.340218335	0.415771591	0.379885005	0.226573153	0.431607581	-0.346690253	-0.371460741	-0.247652864	-0.372462077	-0.295217828	-0.052890642	-0.174228915	-0.13121432	-0.332648059	-0.021559188	0.041694307	0.075598316	-0.364334765	0.081215915
SPOCK2	0.120149082	-0.221709457	-0.353757069	0.063806143	-0.079464876	0.175521417	0.065272995	0.31087949	0.258729028	0.21082563	-0.250127063	-0.123956167	0.013902996	0.145713357	0.057447283	0.308659628	-0.286479689	-0.336709077	0.053458201	-0.045146132	0.157728221	0.11337919	-0.101595167	-0.369923158
TSKS	-0.554703162	0.028995156	0.180213645	-0.268348775	-0.282308635	-0.108907811	0.044768409	-0.221402414	-0.535197225	-0.324685742	0.107988814	-0.372329518	-0.340557337	-0.370402118	-0.358515497	-0.314055887	-0.03696241	0.203707113	-0.03754005	0.275140381	0.171403381	0.010836364	0.246546078	0.748918001
GOSR2	-0.260703181	-0.053331465	0.396821566	-0.21989889	-0.084990669	-0.362970649	-0.330824274	-0.770247449	-0.481945593	-0.673449072	0.395461605	0.385693075	0.427000266	0.491132616	0.522189581	0.103455085	0.384227755	0.405667642	0.799633032	0.397443985	0.312826047	0.345166137	0.119686866	0.121183904
C21orf57	0.447616036	-0.219634458	-0.424096167	0.475943437	0.712006213	0.343367149	-0.015336048	0.251661675	0.666976445	0.423022784	-0.09208795	0.621947747	0.250359541	0.410817807	0.575134022	0.505026949	0.203298269	-0.157172526	-0.069228622	-0.561176973	-0.160667034	-0.205890815	-0.064485405	-0.830057999
GFRA2	0.440134457	-0.198211824	-0.568680892	0.464217437	0.542968473	0.518719642	0.25798723	0.650586942	0.823025796	0.742050804	-0.264997068	0.183936418	-0.068691291	0.010902164	0.149843526	0.339844587	-0.044884075	-0.32475901	-0.467844752	-0.587778963	-0.22723483	-0.223169429	-0.295766168	-0.731068765
SNORD28	0.585346654	0.127885348	-0.434578431	0.519729621	0.619641345	0.248095126	-0.048190787	0.794665824	0.665098542	0.646435551	-0.197685281	0.27933602	0.001928853	0.047153297	-0.039703167	0.210691946	-0.296299017	-0.561969796	-0.717243551	-0.88741899	-0.591141612	-0.710934079	-0.233477448	-0.497865057
INDO	0.15014573	-0.12880443	-0.129877028	0.166321538	0.451618494	0.062052413	-0.174861931	-0.038424362	0.214994867	-0.011690069	0.184856435	0.585410445	0.414058035	0.42846654	0.525989329	0.368271829	0.213369035	-0.04271442	0.161096478	-0.33185064	-0.02189225	-0.157408293	-0.141639408	-0.397299756
ZMYM3	0.133110737	-0.276778567	-0.245541396	0.252570629	0.239097443	0.308574682	0.194796744	0.083151401	0.455717707	0.301462361	-0.019375675	0.2060266	0.169975802	0.110692216	0.262773557	0.26908918	0.185964308	0.015959023	0.082729075	-0.083791725	0.13510503	0.200469482	-0.120457001	-0.579600604
LTBP1	0.248527618	-0.210548672	-0.214558668	0.140250064	0.290021928	0.10822309	-0.144155145	0.003252718	0.324562377	0.085181028	0.036055125	0.442012821	0.343962629	0.523770358	0.538112073	0.470057712	0.077182924	-0.126547521	0.291547173	-0.201563404	0.087709222	0.072908401	-0.097629845	-0.604249584
GLT1D1	0.528863955	-0.050428442	-0.258784067	0.382073947	0.566408907	0.324173935	0.154448579	0.292884385	0.727152712	0.562000959	-0.205797814	0.433586297	0.15495385	0.132870392	0.355063103	0.198943048	0.26624835	-0.026031234	-0.244951739	-0.437334667	-0.287460898	-0.185289508	-0.078752877	-0.741546333
CCKAR	-0.128977783	0.301695475	0.411404274	-0.316875956	-0.168381021	-0.426384655	-0.321978367	-0.330596502	-0.472630285	-0.469908611	0.169879868	-0.024666583	-0.063355515	0.010597693	-0.111388595	-0.277683739	0.033976735	0.150749379	0.098464524	0.133128118	-0.104087167	-0.199201112	0.2386081	0.421704873
RIT1	-0.340336229	-0.301365964	-0.034131619	0.214461236	0.360080207	0.074967973	-0.102189088	-0.447623329	-0.161798703	-0.294727417	0.369312293	0.472898822	0.257592106	0.219883848	0.447173624	0.250301993	0.436709744	0.350909338	0.400013849	-0.003978556	0.315606278	0.053858256	0.038276437	-0.028298171
PTPRS	0.661885516	0.032139922	-0.256213779	0.228498231	0.294969932	0.296179419	0.19026956	0.535676251	0.780197562	0.641866691	-0.136226961	0.278829696	0.298901761	0.027105963	0.048872995	0.131703925	-0.026757178	-0.253620508	-0.382758645	-0.411800689	-0.349968135	-0.151920709	-0.263755282	-0.836446631
FBXO48	-0.507129346	-0.594427546	-0.217513433	-0.107740777	-0.154014887	0.398877207	0.437412277	-0.356015746	-0.070505154	-0.08508873	-0.010676042	-0.180227625	-0.113180857	-0.07183909	0.241725924	0.226273693	0.3653797	0.377049289	0.479865411	0.518585853	0.738305673	0.786010135	0.09242723	-0.043515864
LOC201175	-0.093169573	0.067240271	0.384764946	-0.263575456	-0.16267222	-0.294951455	-0.255418951	-0.5591791	-0.363893171	-0.434825828	0.222690904	0.292364785	0.386586623	0.233881347	0.182043104	-0.06186923	0.231879724	0.346888154	0.4511566	0.324917818	0.12956998	0.191761564	0.022342008	0.050361513
ASB12	-0.12260229	-0.119532099	-0.131583037	-0.145259974	0.224119488	0.052090864	-0.130645622	0.004372197	-0.030654007	-0.10625116	-0.354887282	0.139242066	-0.097879543	0.230664046	0.225582196	0.231297151	0.00694569	-0.088461081	0.061420797	-0.190689783	0.067556862	-0.129871587	0.34754917	-0.015944896
ALDH4A1	-0.178246028	-0.408474235	-0.563669539	0.499558515	0.108253336	0.415440902	0.259447783	0.369556279	0.241332021	0.333762319	-0.098376024	-0.311320282	-0.353943689	-0.105975858	-0.072106385	0.337275964	-0.277079593	-0.307077375	-0.122310708	-0.122116139	0.266227983	0.144134835	-0.116409284	-0.134469547
C8orf4	0.331653767	0.692058569	0.579941084	-0.381445393	-0.477716143	-0.627462442	-0.321255391	-0.027869607	-0.335576545	-0.247229391	0.286923985	-0.241878649	-0.024077913	-0.187930773	-0.476123537	-0.578031372	-0.251249441	-0.043184161	-0.203753543	0.133247057	-0.495856073	-0.329349098	0.021090949	0.346112044
TRPA1	-0.455104244	0.22360848	0.398333004	-0.302454177	-0.344397036	-0.425414615	-0.242083927	-0.372588373	-0.713139139	-0.592995206	0.114760347	-0.189320553	-0.051545464	-0.025888882	-0.170455842	-0.296815822	-0.090102372	0.143952411	0.215666505	0.304068571	0.065716575	-0.019121751	0.072980277	0.849798893
PES1	0.731618759	0.046164603	-0.286543494	0.377449839	0.461496367	0.263291926	0.059851985	0.528819892	0.833334513	0.648637892	-0.184183434	0.400437435	0.290287971	0.165888651	0.179128984	0.226154772	-0.031017684	-0.307632254	-0.385460763	-0.556131455	-0.418242632	-0.298343511	-0.353536624	-0.904850395
BNC2	0.259525367	0.091734345	-0.278808401	0.259284267	0.220000973	0.310338641	0.324222532	0.692747361	0.571739296	0.669380938	-0.511069561	-0.316967762	-0.458645912	-0.392400468	-0.327614877	-0.131813079	-0.190234253	-0.286470938	-0.693215396	-0.411049596	-0.334222423	-0.333683904	-0.260608549	-0.126653105
NMT2	0.559265519	-0.134799089	-0.364941289	0.310855721	0.474548829	0.360351697	0.097679929	0.375824705	0.709314074	0.504168171	0.010388489	0.564004322	0.522016723	0.2539303	0.32299688	0.371653453	0.093661781	-0.21161811	-0.193414225	-0.482097358	-0.217767802	-0.115356603	-0.288223105	-0.875379447
SOHLH1	-0.239091565	0.109243541	0.069375868	-0.272543623	-0.161828352	-0.26428699	-0.300953969	-0.060334917	-0.482823828	-0.384562357	-0.018412179	-0.14250387	-0.150691159	0.095916148	-0.127171841	-0.029417927	-0.28399752	-0.157543568	0.057419083	0.00801842	0.000528293	-0.154917638	0.117334665	0.495234737
SEC24D	-0.305387811	-0.107232328	0.179040834	-0.355070577	-0.219065507	0.06943569	0.298546586	-0.255375077	-0.128219053	-0.091860551	0.054701164	-0.180306207	-0.049387656	-0.203743517	0.033353935	-0.183914597	0.310855156	0.357841841	0.165034856	0.376299475	0.270213722	0.382488593	-0.125856804	0.248417877
MYOT	0.37875549	0.348086405	-0.031399907	-0.031754407	-0.111756	-0.102823929	-0.061461056	0.498079403	0.162292253	0.236080098	-0.133691584	-0.353330177	-0.371532042	-0.201644079	-0.464383756	-0.205653285	-0.422387614	-0.411964763	-0.512625721	-0.249307852	-0.433086206	-0.35220053	0.306960734	-0.005271153
TCEAL8	0.295805964	-0.396033587	-0.691171342	0.616657847	0.624495972	0.742303568	0.516178986	0.635173471	0.904596039	0.878822722	-0.419232441	0.142458083	-0.127274528	-0.124771569	0.198023691	0.394705122	0.124960305	-0.196563723	-0.441059953	-0.51602992	-0.042535894	-0.039221465	-0.288834795	-0.705625968
STON1-GTF2A1L	0.340820569	0.362508452	0.053706897	-0.100254273	-0.195903607	-0.314884925	-0.264581814	0.408267873	-0.024108292	0.043231166	-0.21123891	-0.166863143	-0.017533578	0.130398663	-0.220117844	-0.067427931	-0.560596637	-0.516744011	-0.200695714	-0.206392906	-0.380131951	-0.335341066	-0.000868223	0.081099232
TRPC6	-0.290030521	0.025898481	-0.018890436	-0.172572444	-0.020817133	-0.215404752	-0.339191096	-0.02202521	-0.378073244	-0.381706627	-0.158729799	-0.090567037	-0.238982166	0.257938399	0.022518933	0.129240465	-0.283468968	-0.228101838	0.139439628	-0.085476317	0.052732195	-0.191972405	0.441385439	0.419409004
ZMPSTE24	0.308493172	-0.205515237	-0.531053686	0.865121077	0.686407156	0.510001671	0.247983038	0.516531999	0.710216255	0.698038975	-0.172646857	0.243137107	-0.072088232	-0.058901028	0.132448574	0.296118096	0.04252416	-0.224600053	-0.467766688	-0.602289999	-0.212408191	-0.284624966	-0.283357946	-0.550943719
RAB11FIP1	-0.333224209	0.300182865	0.33503515	-0.378646279	-0.474912535	-0.383176419	-0.16285136	-0.142181243	-0.670544083	-0.42769647	0.151528559	-0.488472722	-0.340842571	-0.318026153	-0.52843207	-0.428586637	-0.288783199	-0.009969506	-0.100573436	0.258433954	-0.045693662	-0.116510394	0.422430481	0.836455092
MGC3020	-0.227835246	0.051591137	0.032846893	-0.222734719	-0.178401612	-0.281935396	-0.44912869	-0.12069701	-0.554033947	-0.515109238	0.313191888	0.162624433	0.332914509	0.253603113	-0.108357208	0.135346963	-0.361957007	-0.233985874	0.166024161	-0.02769565	0.048488652	-0.162610709	0.227055158	0.359406062
GPR87	-0.273268314	-0.076484212	-0.101749645	-0.242577784	0.030059221	-0.098688867	-0.265795561	-0.104688461	-0.359582172	-0.324767551	0.045793066	-0.010127006	-0.230835992	0.192373837	0.098810873	0.176836841	-0.167443147	-0.135955599	0.127363801	-0.063372373	0.10941848	-0.102340941	0.898902557	0.34584916
IP6K1	-0.438577779	-0.093591151	0.252281807	-0.284766516	-0.270842975	-0.201003564	-0.120869805	-0.526805697	-0.568318552	-0.53448874	0.291540913	-0.010035546	0.138050833	0.054498501	0.018456741	-0.052303586	0.124287989	0.301607665	0.454199063	0.40214672	0.357435113	0.303074278	0.167532629	0.391021259
RBMS1	0.179269738	0.341226191	-0.06956043	-0.093966587	-0.146793361	-0.430603731	-0.611511221	0.411224639	-0.293461897	-0.251054027	-0.016758766	-0.148195279	-0.096835382	0.349827537	-0.23280179	0.137157999	-0.843299312	-0.79440727	-0.19891978	-0.399902072	-0.369735283	-0.562719652	0.093425448	0.282312127
C16orf59	-0.57590434	-0.175819454	0.261678155	-0.184475857	-0.316247147	-0.12925848	0.039228908	-0.624775531	-0.564401868	-0.489397237	0.152844184	-0.115141141	0.011729968	-0.02279777	0.091316495	-0.090762196	0.275849311	0.472053172	0.547795352	0.605162033	0.477641578	0.506152298	-0.097349785	0.490950846
C11orf73	-0.032931288	-0.447239695	-0.444033341	0.500735077	0.569203643	0.766270855	0.724225972	0.252242396	0.706140037	0.757350274	-0.321622714	0.098754069	-0.205822133	-0.413486752	0.156658479	0.124299147	0.538688162	0.316969746	-0.319180997	-0.203031616	0.15093795	0.177571701	-0.209622329	-0.418584258
ARSA	-0.275915355	-0.361748158	-0.064853709	-0.045959204	-0.169265901	0.315178212	0.437106278	-0.228170734	0.024303429	0.057116107	-0.045574311	-0.110143788	0.074076424	-0.231987865	0.013702785	0.024107201	0.348448591	0.410619484	0.259046002	0.427040296	0.468898637	0.593163981	-0.490630412	-0.090131872
OSBPL2	0.131801554	-0.312476229	-0.409611624	0.069033666	0.333638341	0.09718225	-0.326359351	0.06371056	0.147423165	-0.080071371	-0.052641389	0.456488223	0.268028742	0.758512174	0.651097315	0.720064959	-0.150144257	-0.381056284	0.347415882	-0.323131623	0.139940328	-0.004781656	0.219187386	-0.482180004
DNAJC10	-0.025765384	0.172630072	0.38401485	-0.39547461	-0.624489775	-0.048169528	0.448724944	-0.094888968	-0.02595511	0.115972789	-0.173399827	-0.643880937	-0.280586563	-0.64896789	-0.5377641	-0.613095076	0.150121588	0.369033769	-0.101792424	0.605147556	0.09471253	0.39254017	-0.295526847	0.176085199
FGA	0.550148626	0.570281507	0.149901096	0.320194591	-0.006767911	-0.292668299	-0.203679332	0.471891469	0.140258284	0.206064521	0.095531217	-0.124994502	-0.031085734	-0.14193791	-0.446079241	-0.30680465	-0.409555985	-0.431844519	-0.588821201	-0.374240516	-0.686246226	-0.58303038	-0.291695309	-0.008113609
EPC2	0.541087875	-0.095564485	-0.356520052	0.357335687	0.438229639	0.40402783	0.221806304	0.544620137	0.861581925	0.69708662	-0.252337271	0.253416467	0.142211872	0.041789093	0.143533662	0.22312089	0.034586412	-0.237928712	-0.382037764	-0.475306268	-0.252066734	-0.170888559	-0.316720466	-0.851724039
DUSP5	0.749768352	0.764263376	0.264996329	-0.016056187	-0.002050345	-0.437213872	-0.384404824	0.481783561	0.129027781	0.175088102	0.052317936	0.011668653	0.010912965	-0.033241102	-0.397022715	-0.357478552	-0.460707886	-0.477399682	-0.66833648	-0.491901854	-0.912159692	-0.776577886	0.01508947	-0.02547507
ZNF304	0.485678269	-0.259235086	-0.468062554	0.523971792	0.632494109	0.501941223	0.214588246	0.400789897	0.858266833	0.640618454	-0.15409462	0.492856544	0.283259827	0.178373808	0.379648346	0.405672029	0.204936263	-0.14539363	-0.227150368	-0.514415454	-0.135434171	-0.109302232	-0.356598209	-0.950612365
CGI-96	0.240473626	-0.147600375	-0.028589362	0.096303166	0.246183669	0.08634097	-0.056154664	-0.21340068	0.233520255	0.013222444	0.149750949	0.610149461	0.616823379	0.368240852	0.457352469	0.279375103	0.314789247	0.163385213	0.332756674	-0.040123338	0.069808612	0.169941126	-0.016618802	-0.564400708
SNRPN	-0.145627747	-0.41209904	-0.280578245	0.322347354	0.353659159	0.37319811	0.307392029	-0.087786012	0.239650293	0.235883515	-0.021047878	0.219122389	0.014295509	-0.032732503	0.340246038	0.241886573	0.4256025	0.306439605	0.185135847	0.014127922	0.29216875	0.265009592	-0.033799959	-0.25239585
RUVBL1	0.462897885	-0.164074166	-0.23209935	0.374055927	0.540756937	0.317720987	0.1360134	0.086143453	0.651983735	0.473330303	-0.120245552	0.531326684	0.263438433	0.27653648	0.558534931	0.309233172	0.358480779	0.085408749	0.008251115	-0.294522197	-0.131061849	0.030735499	-0.154302363	-0.773002228
ARHGEF11	-0.035950748	-0.140367117	0.182699087	-0.296395999	-0.385764966	-0.063301378	0.091454971	-0.389288738	-0.062759671	-0.175650167	0.024578483	-0.105760976	0.140914586	0.130074907	0.16621939	0.015887402	0.177508455	0.278037002	0.527845211	0.537609125	0.365978065	0.594496693	-0.075164238	-0.213633305
ARMC8	0.409426785	-0.065462843	-0.26995311	0.41713989	0.309232648	0.448865724	0.449919553	0.529677813	0.834622228	0.805398501	-0.208643715	-0.054675766	-0.158530988	-0.334599577	-0.125257903	-0.041120842	0.104835856	-0.071158554	-0.517449664	-0.296074396	-0.216024225	-0.073294011	-0.287693503	-0.632855678
PARM1	0.414233759	0.330089515	-0.115258671	0.02452181	0.0345194	-0.21420952	-0.33503594	0.575504977	0.164735789	0.120782996	-0.23985336	-0.084275971	-0.10745358	0.194508939	-0.175285151	0.051892615	-0.589836216	-0.670886184	-0.367961015	-0.471257606	-0.466362277	-0.54561996	0.049895922	-0.099419459
PAX8	-0.214390586	0.197794663	0.290557503	-0.242911289	-0.345732623	-0.256125239	-0.08763588	-0.174310297	-0.404302125	-0.295887997	0.155345267	-0.264489064	-0.100674025	-0.178102758	-0.296058678	-0.314025848	-0.109906086	0.07866857	9.96E-05	0.26471952	-0.005669273	0.010232656	0.0595051	0.45975781
PCGF6	0.464757584	0.207089746	0.085811724	-0.037990205	-0.01872282	0.175506646	0.328176628	0.332687811	0.485012576	0.521890626	0.115693095	0.077107007	0.306232433	-0.42525258	-0.329234608	-0.337533273	0.12716931	0.082291564	-0.488965568	-0.093772913	-0.350928909	-0.089190747	-0.339626319	-0.38305432
ATCAY	-0.442347398	0.269603733	0.472998307	-0.462040428	-0.540260864	-0.493971784	-0.26192004	-0.424625326	-0.842592216	-0.64797125	0.159430313	-0.32042413	-0.110457523	-0.143930064	-0.351291674	-0.388052019	-0.163760837	0.147303503	0.190930244	0.432097154	0.08685009	0.01532482	0.306351743	0.866348778
KCNH7	0.091021277	-0.150182648	-0.2039165	0.109502339	0.200861899	0.20729058	0.0995769	0.125890506	0.185804384	0.161381055	-0.136795276	0.119446245	0.035646391	0.023903025	0.115496659	0.170763366	0.072947222	-0.054881485	-0.073534177	-0.160287485	0.04092271	-0.002833872	-0.021142597	-0.276275653
AK5	-0.379613398	0.103442435	0.426169848	-0.407862647	-0.466523478	-0.203445271	0.084365161	-0.465017912	-0.495414603	-0.356959355	0.097271469	-0.366901049	-0.234893224	-0.333563811	-0.289347911	-0.430449964	0.197948021	0.474281241	0.201047101	0.588553789	0.219275434	0.3099435	0.091961344	0.569902543
STAC3	0.026360667	-0.158887875	0.029426063	0.055319367	0.057914681	0.114079646	0.180094607	-0.17939255	0.157643011	0.05187616	0.026881708	0.061315294	0.018900471	-0.033164042	0.146520828	0.032130598	0.371256852	0.262114672	0.190923932	0.165278768	0.193214629	0.263402072	-0.05975495	-0.337156105
LOC387856	-0.389742711	0.215008139	0.385556027	-0.401563854	-0.484260203	-0.372578078	-0.127541277	-0.31664831	-0.677701543	-0.506028731	0.131493007	-0.314221633	-0.066904317	-0.204594042	-0.328181835	-0.372525052	-0.129056695	0.153907472	0.134591778	0.372627294	0.09308183	0.026285617	0.094433652	0.777422533
CHMP2A	-0.245041658	-0.378223817	0.045698253	-0.029653127	0.069139169	0.217511727	0.301941134	-0.594403141	-0.017721896	-0.108660497	0.152035142	0.179081284	0.032628077	0.049817545	0.505934525	0.119626839	0.711685686	0.651064688	0.564379561	0.466684695	0.492277179	0.65140115	0.242962988	-0.157995489
RPS24	0.262042915	-0.132363763	-0.463433841	0.790545635	0.805960272	0.250361305	-0.162894135	0.351463258	0.39163968	0.273506214	0.091573762	0.626272273	0.277402251	0.329283158	0.343120607	0.469296172	-0.018594334	-0.327828106	-0.246048973	-0.757203479	-0.275521426	-0.497271889	-0.144801229	-0.441571068
WDR4	0.221976612	0.599890087	0.525030664	-0.257692433	-0.263125393	-0.704647344	-0.660387617	-0.161873113	-0.456158876	-0.483180037	0.179323671	0.009805901	0.089303487	0.205692582	-0.244342002	-0.306972639	-0.340877295	-0.203252404	-0.032705435	-0.036546677	-0.438214561	-0.467859171	0.182811311	0.326008716
BHMT	0.078177382	-0.172321464	-0.22091374	0.278513563	0.331499116	0.178874481	-0.024699194	0.046524339	0.16914775	0.08291266	0.142659706	0.478893377	0.470446459	0.216387573	0.271169401	0.281566257	0.109625939	-0.028264561	0.058489258	-0.248078694	0.013859475	-0.062203874	0.001714902	-0.332194497
COX19	0.441709624	-0.251183553	-0.539748838	0.390936584	0.474933788	0.429959534	0.088433432	0.565634901	0.764915571	0.567979345	-0.07832484	0.370520583	0.299674034	0.244215129	0.24308005	0.479229931	-0.125730182	-0.430179592	-0.256642967	-0.565559681	-0.123878838	-0.17622329	-0.28190865	-0.869913536
HLA-G	-0.449658798	0.282340959	0.477126519	-0.448855099	-0.558161666	-0.476004477	-0.192682115	-0.410431407	-0.813633198	-0.596417297	0.075586918	-0.475422424	-0.331481235	-0.212057885	-0.374305021	-0.446004868	-0.14091175	0.201713961	0.172902401	0.486328009	0.084623028	0.076507976	0.217588939	0.93161528
ZYG11B	0.2920684	-0.018673189	-0.26124608	0.301118722	0.022791353	0.160818041	0.056795491	0.432809529	0.295708552	0.327312638	0.090788299	0.097572562	0.376128717	-0.016036455	-0.200357863	0.14003915	-0.369195887	-0.388804389	-0.268166554	-0.254670969	-0.163151936	-0.108769885	-0.333100118	-0.334950593
AZIN1	0.011117735	0.303529817	0.471636891	-0.601463764	-0.587600624	-0.165355945	0.270620834	-0.129794679	-0.151677711	-0.032484113	-0.119230606	-0.436250077	-0.076806497	-0.465005873	-0.442861585	-0.603407604	0.104832911	0.30370699	-0.110240702	0.497614479	-0.06072877	0.263375884	-0.059605282	0.285652546
CCR3	-0.122622203	-0.18028306	-0.241339363	0.259840094	0.263226084	0.419459465	0.449106546	0.253746243	0.355211581	0.410330294	-0.290565139	-0.194904265	-0.367704791	-0.361274663	-0.071070579	-0.045494118	0.191863217	0.100169649	-0.327918445	-0.151554594	0.049918844	0.005806543	-0.109912183	-0.052120794
FBXO4	-0.016959338	-0.170392421	0.01637728	0.230055234	0.376685123	0.235943629	0.221672718	-0.275392549	0.208563394	0.058645126	0.072981519	0.36468931	0.159747276	-0.014832578	0.338918172	0.01953403	0.637253703	0.443141338	0.11884889	0.01760482	0.099831612	0.156255188	-0.094123529	-0.272299159
LCE2D	0.101572249	-0.125354161	-0.277571183	0.046934853	0.324699604	0.087015948	-0.217530298	0.090175693	0.080365956	-0.012259279	0.047437578	0.320598331	0.030981115	0.322524798	0.264907175	0.366553599	-0.075252347	-0.220340489	0.017106931	-0.328428986	-0.050599255	-0.188586451	0.789373428	-0.234936638
OR14A16	-0.249157158	-0.197791109	-0.270311576	0.1928665	0.098548657	0.070920068	-0.082922966	0.152361767	-0.084991886	-0.042733146	-0.429773079	-0.061808303	-0.107797561	0.184724948	0.068627762	0.287101424	-0.286698421	-0.292993496	0.080858592	-0.147461083	0.166777138	-0.074601961	-0.049720292	0.151954407
MIA2	-0.391909703	-0.076104245	0.200144081	-0.509503802	-0.757477874	-0.030111831	0.319768203	-0.202998439	-0.346678386	-0.178180136	0.001469049	-0.667691405	-0.204738772	-0.392680572	-0.394730345	-0.323158656	-0.086085826	0.208899137	0.193510121	0.712936714	0.407329946	0.598923996	-0.153643093	0.42360809
TGIF1	0.420575188	-0.11794875	-0.231882333	0.450672794	0.488918153	0.37486624	0.240220537	0.286841438	0.761945821	0.568946005	-0.007365596	0.33944258	0.175986825	-0.014759298	0.195513225	0.14558734	0.27519623	0.012494015	-0.270081884	-0.370153801	-0.176637535	-0.122016945	-0.42528979	-0.801639912
FLYWCH1	-0.297560932	-0.589811774	-0.386708135	0.149188912	0.101155419	0.496071314	0.333066133	-0.103986087	0.192303516	0.113588565	0.075972386	0.052212491	0.073637729	-0.01552777	0.190215576	0.378531123	0.249501291	0.162336392	0.252671255	0.135647505	0.567140702	0.483856468	-0.037278457	-0.334956769
TIMM17A	0.511186211	-0.04644039	-0.136269421	0.237682454	0.443072974	0.38353883	0.321374039	0.268745512	0.762662843	0.648099716	-0.082718738	0.417933279	0.315559258	-0.075413926	0.203030932	0.045059169	0.36062183	0.114689499	-0.311003216	-0.316896423	-0.257336031	-0.060558645	-0.275730198	-0.730094208
LOXL2	-0.584487646	0.09832163	0.460391262	-0.327014772	-0.468103271	-0.326619777	-0.032788267	-0.574091021	-0.760098026	-0.597433487	0.174783685	-0.351541252	-0.181310649	-0.261254337	-0.257636252	-0.40875751	0.144616911	0.420296197	0.301366575	0.586763892	0.282514411	0.260821362	0.030429431	0.809995884
RPL27	-0.082535267	-0.16489324	-0.260022848	0.34873777	0.556230712	0.069498075	-0.255364155	0.001283036	-0.008516986	-0.114588212	-0.05278534	0.462720032	0.097189368	0.429078594	0.45504447	0.430874408	0.083821117	-0.157058922	0.097356971	-0.436805074	-0.000435241	-0.292805901	0.177397139	-0.079355
ITGB1BP3	-0.36840655	0.318029616	0.477837983	-0.412645963	-0.438968669	-0.513177566	-0.308336579	-0.39113187	-0.798518946	-0.64038688	0.309373187	-0.164276605	0.040278934	-0.119228515	-0.335828836	-0.402138409	-0.146252729	0.141205278	0.146490845	0.326813521	-0.014972164	-0.086328811	0.277966627	0.810044177
GPR141	-0.118638472	0.417303397	0.683765605	-0.395182187	-0.447891077	-0.69975151	-0.437507182	-0.584434563	-0.654385874	-0.669828912	0.235300607	-0.089442936	0.047409966	0.231821984	0.034536179	-0.345953602	0.003365686	0.218394488	0.460401938	0.442477539	-0.044560195	0.060600412	0.112978764	0.539268293
DNM2	0.114496374	0.312800496	0.463578305	-0.365637873	-0.479247255	-0.383087229	-0.169521243	-0.309212268	-0.38239638	-0.330144263	0.521216075	-0.069895106	0.242819377	-0.153202819	-0.340586822	-0.348797435	-0.010077044	0.182876902	0.108275832	0.362366969	-0.068792144	0.123313067	0.168886242	0.145312974
SH3RF1	0.387561239	0.133662687	-0.098593162	0.005178768	0.14597893	-0.086550244	-0.29114112	0.272718779	0.203139798	0.100369516	0.273248904	0.435410596	0.5621417	0.354795354	0.14629919	0.227749553	-0.294657375	-0.399872275	-0.135763207	-0.413824231	-0.326286856	-0.34388637	-0.275660152	-0.313207941
RBP1	0.052994156	-0.272118496	-0.406314739	0.221118428	0.468398954	0.102399046	-0.319754714	0.098650156	0.139947325	-0.064851124	-0.133911647	0.49915749	0.212794607	0.700746728	0.637538919	0.665162692	-0.086024902	-0.314325769	0.288340888	-0.408700923	0.078606514	-0.140757158	0.193382885	-0.36186994
VPS13D	0.487154473	-0.115194471	-0.231460422	0.250018479	0.337573039	0.338196596	0.1969767	0.243160418	0.672317169	0.490681281	-0.041050937	0.340759327	0.278942762	0.063039835	0.195112065	0.199920014	0.201909408	-0.023190303	-0.168105257	-0.268361991	-0.130665365	0.025529611	-0.150214496	-0.81166473
GBA2	0.148661602	-0.052393384	0.058067562	0.305121461	0.130555917	0.090770083	0.150295247	-0.147261138	0.225046635	0.1153295	0.088487791	0.120863185	0.066269861	-0.038102502	0.100839894	-0.03154264	0.330949519	0.222455771	0.084193591	0.088278659	0.043536138	0.158719375	-0.191765423	-0.386392073
SLC26A8	-0.372985002	0.37076749	0.537646269	-0.309594576	-0.483651234	-0.523763283	-0.213542722	-0.386483184	-0.744346575	-0.567328778	0.192880346	-0.391966393	-0.223463247	-0.205555914	-0.342173684	-0.493779056	-0.103924198	0.182963579	0.110921659	0.398445717	-0.028769386	-0.033803831	0.04496776	0.909103026
LIN37	0.273194392	-0.129400818	-0.118290513	0.156532964	0.472755227	-0.015536825	-0.354059684	-0.196407863	0.155602314	-0.132775289	0.139490367	0.819479178	0.608063129	0.65610917	0.657926209	0.469635971	0.23455546	-0.004265105	0.348539965	-0.28970404	-0.03437513	-0.107509456	0.152127072	-0.597407923
HECTD3	0.153028972	0.416999838	0.47682166	-0.632767446	-0.754147252	-0.50853526	-0.222974676	-0.164497901	-0.442818687	-0.322949729	0.135374321	-0.320497784	0.144698223	-0.121230449	-0.454988454	-0.420757521	-0.334320936	-0.027056727	0.084283257	0.437686411	-0.123608405	0.087699545	0.053257738	0.301603707
SLC1A4	0.247683402	0.530606059	0.561395326	-0.308528159	-0.164729823	-0.697343239	-0.660345561	-0.346760501	-0.387109428	-0.555170179	0.439120148	0.215948821	0.210707308	0.390052629	0.075767744	-0.196599438	-0.07979656	-0.032505711	0.206948062	0.013093393	-0.354474087	-0.317688442	0.162347792	0.15264919
MDH1	-0.326489118	-0.510787577	-0.153769981	0.334718177	0.32024884	0.275082402	0.172036901	-0.447206593	0.095916403	-0.047258418	-0.017872059	0.31476232	0.102725286	0.327846989	0.716032693	0.400229839	0.541030772	0.394442275	0.595343288	0.210144018	0.520777363	0.497769234	-0.049002105	-0.235477194
PSD3	-0.093868769	-0.069816663	-0.055385865	-0.087339339	-0.256261075	-0.206112622	-0.252968487	-0.082324053	-0.277143364	-0.280218745	0.089755659	-0.147313507	-0.025185836	0.355106705	0.153811021	0.226550355	-0.334956236	-0.253510211	0.357384515	0.152909878	0.17682378	0.166171437	0.073203675	0.090898908
CRIP1	0.753680233	0.331727696	-0.171670842	0.127331944	0.27809027	-0.161857277	-0.440373995	0.555634979	0.407233916	0.254418574	-0.109743273	0.316284531	0.181487027	0.424399281	0.0744055	0.226418551	-0.471175462	-0.660770133	-0.355081783	-0.659261642	-0.614230104	-0.628469499	0.234548865	-0.538436965
SEMA5A	0.186066169	-0.181106945	-0.288671688	0.302422967	0.401253995	0.2915821	0.085523636	0.207613366	0.417245818	0.273476642	0.031227431	0.292007103	0.120110579	0.061306916	0.168812861	0.22985479	0.16652289	-0.025614324	-0.105495708	-0.306184529	-0.018311004	-0.095835998	-0.253504205	-0.541348637
REPS2	-0.350423992	-0.676835496	-0.608173339	0.299864704	0.329784511	0.533034668	0.262078694	0.044195251	0.193630472	0.192409546	-0.134534476	0.032872793	-0.208561524	0.214033134	0.486929373	0.632970282	0.08424287	-0.061767871	0.256128782	-0.074166925	0.529078747	0.36830965	0.077923048	-0.175797164
LOC731486	-0.284124378	-0.214545062	0.104599985	-0.057740704	0.096953345	-0.201062519	-0.361757897	-0.617812331	-0.373503107	-0.547465557	0.174071378	0.342018568	0.146856789	0.590160668	0.625099551	0.364746979	0.262993604	0.243977023	0.739321693	0.194279515	0.371081873	0.241543067	0.224719049	0.040356928
ABLIM3	0.530967402	0.712226507	0.537993225	0.084176804	-0.145881556	-0.416439748	-0.102730626	0.176260454	0.125151158	0.181419496	0.032617951	-0.169300304	-0.052433408	-0.297399826	-0.437188599	-0.642612519	-0.106967526	-0.042349554	-0.497984889	-0.094741791	-0.687637738	-0.459809984	-0.393424379	0.061308463
PRICKLE3	-0.027759937	-0.094353588	-0.057726215	-0.082779384	-0.141747314	0.339621454	0.547086024	0.217864899	0.354867496	0.491000298	-0.463899854	-0.457782721	-0.431026406	-0.538960368	-0.310443263	-0.260807081	0.083113753	0.1476466	-0.334273689	0.176214057	0.075089821	0.204172961	-0.083409972	-0.0996208
APCDD1	0.079224953	0.014559739	-0.07762778	-0.144970661	-0.072006208	-0.181442793	-0.323336583	0.043690855	-0.15223815	-0.221870063	0.312110369	0.17982102	0.262232049	0.340092481	0.130514917	0.23062789	-0.280462302	-0.302309673	0.181786734	-0.09163057	-0.018160512	-0.078196711	0.531072653	-0.054510574
PCDHGC3	0.442719935	-0.134076986	-0.339389662	0.186076314	0.395960618	0.252604961	-0.057268753	0.364234586	0.617370398	0.356031833	0.058843917	0.413740824	0.300377802	0.296319074	0.255873956	0.393143571	-0.027669496	-0.293876577	-0.138759806	-0.462968493	-0.142654033	-0.17942112	-0.099205993	-0.821780795
HIBCH	-0.352462225	-0.604885936	-0.367779662	0.417944624	0.270865957	0.633226875	0.592339431	-0.087958428	0.351184492	0.343016059	0.004388512	-0.024976317	-0.161529081	-0.187429327	0.266749302	0.251370307	0.470336367	0.349665781	0.142270153	0.165612173	0.515717501	0.540366592	-0.105957027	-0.277889665
ABO	-0.414680836	0.104950227	0.206386	-0.365643346	-0.433699809	-0.201281779	-0.057762912	-0.144204533	-0.568083637	-0.340192222	0.171098762	-0.389394782	-0.199291604	-0.286002067	-0.437442682	-0.282046313	-0.234488944	0.043502218	-0.036508762	0.279865752	0.114919374	0.031830026	0.276943393	0.693289771
NLRP10	-0.16148252	0.021269682	0.059554785	-0.229696886	-0.041466298	-0.160364731	-0.212269825	-0.22211506	-0.335776277	-0.289131516	0.006768028	-0.005790644	-0.179932515	0.151949869	0.105605527	0.059532739	-0.028408907	0.019166437	0.166898918	0.067331601	0.053696415	-0.012247586	0.885003216	0.292406098
OR51B5	-0.015995014	-0.204730945	-0.148729904	0.261593065	0.343063677	0.261601067	0.188598388	0.048012409	0.29382944	0.185493425	-0.076509141	0.097018411	-0.115601868	-0.073428906	0.138177268	0.125198859	0.311446399	0.109082775	-0.058988568	-0.157485818	0.111094104	-0.004851937	-0.095978255	-0.330970101
NFASC	0.374805266	-0.214891652	-0.397513823	0.281560657	0.265195529	0.335138393	0.138489981	0.435288648	0.660324621	0.466245707	-0.210679128	0.19733669	0.210512265	0.17966883	0.189731453	0.354294962	-0.073040137	-0.306399463	-0.099595342	-0.310654439	-0.013229121	-0.000739343	-0.2345027	-0.782738092
FILIP1	0.561796098	0.350266217	-0.028689849	0.083717482	0.030937308	-0.200331075	-0.256722384	0.448440487	0.207768858	0.199880145	-0.117874758	0.034818262	0.05256488	0.140165078	-0.159950376	-0.008543241	-0.397947435	-0.455419735	-0.313342446	-0.369393812	-0.494258273	-0.419624929	-0.26934304	-0.215183423
STARD6	-0.329812337	-0.247767162	-0.198416589	0.233081664	0.230654488	0.359429633	0.386724574	0.096456688	0.183449549	0.278625675	-0.359633645	-0.256005385	-0.494463368	-0.357254645	-0.043926362	-0.06079589	0.227581377	0.214334578	-0.170621785	-0.024864273	0.188975301	0.043846337	-0.074045519	0.163896066
ARSK	-0.434444811	0.097323021	0.457202024	-0.411996199	-0.69531529	-0.145567412	0.361086167	-0.408701619	-0.462526412	-0.266994753	0.038253033	-0.636060346	-0.273875207	-0.583288429	-0.459372267	-0.610945856	0.197130667	0.516948612	0.157565065	0.801521251	0.298141801	0.51950857	-0.101719608	0.617509454
PPIL6	0.019086835	0.423236364	0.398548016	0.018734861	0.019842805	-0.355541384	-0.198126751	-0.147633347	-0.295907254	-0.245752172	0.198877912	0.015812603	-0.088664724	-0.197910474	-0.265110169	-0.426492839	0.113004162	0.165900397	-0.186657478	-0.043944109	-0.33872921	-0.385962495	0.208575162	0.386980001
C6orf70	0.36400014	-0.370457914	-0.55344649	0.484907229	0.687758585	0.463056625	0.078779849	0.261887462	0.643713863	0.43573839	-0.10974375	0.652373807	0.374351035	0.408763394	0.609483991	0.619482898	0.201738099	-0.16331578	0.00460641	-0.515368414	-0.014650294	-0.078171165	-0.092037279	-0.838388801
SOCS6	0.682192922	0.01298163	-0.233988844	0.444960251	0.474319072	0.230208049	0.04481314	0.357391327	0.766784188	0.546901454	-0.012129231	0.463348371	0.334642357	0.229136693	0.306809577	0.237662412	0.10886516	-0.177481978	-0.226502227	-0.460680824	-0.345130892	-0.204782777	-0.362832309	-0.907945503
ZNF533	0.121262245	-0.482464405	-0.685851585	0.513485299	0.522016869	0.795425205	0.592958163	0.575991867	0.881500526	0.854688406	-0.338702851	0.031575765	-0.189334616	-0.227940516	0.123277819	0.333834423	0.134924942	-0.109443026	-0.40730118	-0.393487196	0.096870633	0.056691931	-0.308240247	-0.655924721
STARD3	0.520929447	-0.210846105	-0.509565453	0.484836568	0.600549378	0.52442536	0.259247557	0.563849694	0.938245264	0.773807373	-0.245829991	0.345784446	0.103382399	0.082163391	0.264520619	0.358776962	0.079342533	-0.238185893	-0.38592129	-0.57422208	-0.218157331	-0.191999608	-0.282587465	-0.909177227
PTPRU	0.254833602	-0.314990433	-0.460454572	0.54852126	0.620764168	0.415209686	0.077896835	0.259803931	0.587606184	0.4000332	-0.079019828	0.494444375	0.274871989	0.275905983	0.409818444	0.491966511	0.140768575	-0.167774182	-0.087714522	-0.497175305	-0.015877389	-0.118849272	-0.2723724	-0.72866551
ADAT1	-0.092555674	0.088252744	0.495326187	-0.421012278	-0.426244395	-0.433964086	-0.273893719	-0.662355574	-0.45181901	-0.572160046	0.287206249	0.228948553	0.581391075	0.376539761	0.291284252	-0.061689402	0.153069609	0.295174841	0.714837565	0.550532798	0.224867379	0.421662942	0.071043769	0.111256252
FMR1NB	0.121101593	-0.370359552	-0.463027004	0.472906271	0.54235234	0.413819646	0.132131712	0.236607274	0.547927157	0.356900721	-0.084349234	0.362688663	0.128408624	0.238934816	0.41544723	0.460236041	0.158286087	-0.12155897	0.002134451	-0.373533684	0.095982426	-0.031066034	-0.153146448	-0.645580994
C1orf69	-0.131117756	-0.094059854	0.185854079	-0.162621063	-0.009932778	-0.110505299	-0.186102251	-0.493471907	-0.282193754	-0.397158886	0.233828087	0.48636191	0.619771713	0.274436622	0.270391873	0.108515728	0.264428083	0.290722742	0.435756417	0.191037372	0.202530746	0.17540717	0.147869164	-0.062902719
MEOX1	-0.333472722	-0.060631052	0.164011396	-0.105711511	-0.033638834	-0.280455823	-0.331331722	-0.38667277	-0.409965425	-0.464306332	-0.005608622	0.007457416	-0.155279959	0.310491192	0.238392521	0.122640978	0.011955011	0.084334423	0.457646239	0.157570968	0.248107473	0.048511677	0.424444356	0.280467394
C19orf23	0.656884275	0.903533692	0.781074122	-0.299191563	-0.347692855	-0.759481543	-0.476375949	-0.056860397	-0.145452387	-0.190005649	0.281183442	0.050006013	0.28254932	-0.011433476	-0.378406139	-0.654751643	-0.190605347	-0.055394142	-0.251812567	0.012929749	-0.770531498	-0.475219486	-0.11531116	0.051972098
C8orf46	-0.350046001	-0.184638626	-0.14831166	0.003249348	-0.111006739	0.034517501	0.002488687	-0.053963796	-0.329169168	-0.192053715	0.152862487	-0.140767754	-0.091996872	-0.021367572	-0.055005445	0.110399977	-0.118252918	-0.019009872	0.128392115	0.11375248	0.234233363	0.123227002	-0.096454509	0.338600662
ACTR3	-0.043961296	-0.168547916	-0.196401076	0.675697501	0.289226104	0.368474269	0.39643856	0.192361269	0.378861319	0.443037853	-0.122060623	-0.144071054	-0.252351901	-0.355490968	-0.11528931	-0.051194023	0.187931817	0.089205172	-0.299795746	-0.11802379	0.039114057	-0.002441466	-0.431669655	-0.148660946
RNF168	-0.235895959	0.336087456	0.673931207	-0.491849455	-0.781637992	-0.456192103	0.025830914	-0.46495313	-0.558072914	-0.422127808	0.255699595	-0.539731342	-0.126322366	-0.373797307	-0.466150176	-0.645267479	0.027553923	0.392622057	0.211103853	0.743096145	0.104577878	0.336018474	-0.21344157	0.565921396
KRTAP10-5	0.039961411	-0.192708385	-0.178703858	0.38550384	0.36687009	0.273151714	0.113286643	0.054585488	0.356260885	0.21193426	-0.128916999	0.245903133	0.143023649	0.023594895	0.141296345	0.147715612	0.213127583	0.068484793	-0.069399507	-0.21635745	0.050606851	-0.061171158	-0.37263929	-0.40145565
TSNAXIP1	-0.077022713	-0.187347167	-0.224737094	0.096775735	0.129685496	0.355954333	0.333406013	0.309962018	0.369251443	0.389760914	-0.164415387	-0.144245874	-0.175269157	-0.212601506	-0.07134929	0.02918688	-0.003044517	-0.069672583	-0.272047846	-0.133891578	0.063312527	0.010735997	-0.155583932	-0.15119621
SAE1	-0.226195787	-0.22942075	0.028511606	-0.593156527	-0.198627135	0.072738449	0.106855335	-0.259854935	-0.113581667	-0.124292756	-0.054243327	-0.024727883	0.011769799	0.056803642	0.22917911	0.089662317	0.17884813	0.238251048	0.328913535	0.308711416	0.350832286	0.374073689	0.259450558	0.062196124
CCL20	0.381078312	0.768724299	0.733404304	-0.411480469	-0.540523095	-0.61185077	-0.181921027	-0.025569919	-0.188263478	-0.113734278	-0.182058837	-0.394648723	-0.118911271	-0.292311153	-0.547233438	-0.746897574	-0.17454863	0.04303351	-0.262761473	0.239548036	-0.51461483	-0.247751373	-0.102742262	0.31235237
NUBP2	-0.068765672	-0.156463664	0.178958994	0.029885702	0.208292586	0.22053411	0.326199919	-0.477930185	0.126078609	0.01708582	0.231958073	0.36602276	0.257156398	-0.176672962	0.272607918	-0.141807316	0.823706081	0.732635708	0.204975392	0.272656816	0.183924979	0.342644169	0.032146101	-0.244870804
EREG	0.654537697	0.397423357	0.117414945	0.157444171	0.205021153	-0.151579965	-0.192594909	0.299138428	0.391878405	0.262633372	0.085307811	0.233358717	0.142987713	0.126295771	-0.025240704	-0.089859305	-0.102458422	-0.231042348	-0.350702318	-0.378034852	-0.573692243	-0.409273881	0.019705658	-0.4704152
SGCD	-0.256607031	0.211279362	0.344215351	-0.212173154	-0.158352026	-0.364660197	-0.240163643	-0.30802366	-0.441719454	-0.455377181	0.229476299	-0.065696139	-0.072834472	0.048739849	-0.011586161	-0.236216653	0.040801272	0.139362919	0.186918434	0.180107459	-0.018464477	-0.088024861	0.070013392	0.511684335
ALKBH5	0.347541609	0.106052816	0.006234985	-0.390053108	-0.099361311	-0.190341882	-0.337731383	0.087606311	-0.023358947	-0.135310673	0.170772588	0.432912616	0.692433514	0.453913829	0.160812901	0.237583138	-0.280746286	-0.311160269	0.142979669	-0.152335488	-0.166563873	-0.082594426	0.009440974	-0.289921426
GUSBL2	-0.560398867	-0.07891479	-0.049509999	-0.051517568	-0.160316699	0.023045911	0.055397351	-0.012923306	-0.43961333	-0.227264329	0.114840739	-0.420649479	-0.420710389	-0.38676578	-0.434995454	-0.160428024	-0.164932549	-0.005768188	-0.16640361	0.087078717	0.1960006	-0.060802354	0.22951983	0.68713832
CPA6	-0.281213004	0.231430553	0.29696919	-0.158705335	-0.213388934	-0.341497912	-0.188178883	-0.214546685	-0.483960995	-0.379335041	-0.053456066	-0.278401625	-0.325867443	-0.072053546	-0.166400657	-0.264774674	-0.07005347	0.085222033	0.076303676	0.17769078	-0.023139662	-0.100765545	0.265584758	0.672213274
SULT1A1	0.036744119	-0.543406703	-0.51492835	0.526722629	0.681655095	0.543342263	0.209059607	0.002310454	0.522197741	0.325786909	-0.083581886	0.605338494	0.276251725	0.334816452	0.672599585	0.595125703	0.433975746	0.119341575	0.202547548	-0.295193188	0.247020397	0.164679211	-0.137959009	-0.678529133
CBWD2	0.237909888	-0.142289745	-0.228035655	0.287575329	0.383453559	0.259673371	0.078472667	0.226425581	0.454466921	0.309589966	-0.07814995	0.285470488	0.136078195	0.140894549	0.217773678	0.245890772	0.101929394	-0.12897362	-0.130920098	-0.32254782	-0.061554597	-0.110229823	-0.112068313	-0.556440773
IGSF1	-0.045208892	-0.062552592	-0.029238455	-0.183444801	-0.058505007	0.078903975	0.117946809	0.035716115	0.07223066	0.058541713	-0.221860015	-0.150786869	-0.181865196	-0.048806391	0.006215893	-0.013054933	0.033810332	0.012972991	-0.004368854	0.062495808	0.088037399	0.104484653	-0.003959601	-0.046096021
POLR2J	0.368803782	-0.255368048	-0.41606092	0.42465666	0.662975995	0.277889154	-0.137656332	0.147895417	0.476107936	0.235029949	0.053979529	0.748666959	0.476476056	0.510457502	0.595056728	0.589734572	0.171791117	-0.174724095	0.062463938	-0.521270299	-0.086113268	-0.154913479	0.109116577	-0.782705587
CCDC85B	0.239980217	-0.084991737	-0.125920045	0.201886461	0.431560942	0.193300035	0.0438518	0.02557375	0.326824575	0.150054397	0.043371765	0.472758206	0.296028772	0.094568041	0.248159297	0.169276917	0.376815604	0.133877598	-0.041886143	-0.269656513	-0.085215229	-0.103923103	-0.150500513	-0.469743813
ZNF607	0.018554994	-0.42695562	-0.524138422	0.505030543	0.529097042	0.464770155	0.172082432	0.220800207	0.468037354	0.354244779	-0.160941574	0.260229794	0.02025791	0.21190573	0.403893964	0.494391347	0.093809218	-0.156399124	-0.015542729	-0.339262078	0.145966532	0.054564247	-0.012733351	-0.485656815
PLAG1	-0.378076114	-0.414275161	-0.32097796	0.14728333	0.155711936	0.132718687	-0.073113858	-0.115591852	-0.122763026	-0.202402864	0.121163051	0.091140869	-0.027264872	0.355129779	0.418130914	0.471414759	-0.015902695	-0.119054937	0.377001756	-0.018224385	0.402664952	0.184733481	-0.040679803	0.055452196
PODXL2	0.404811774	-0.138811905	-0.27178492	0.260454254	0.530565787	0.262487454	-0.054865043	0.189749146	0.512462397	0.294637725	0.177860472	0.655297153	0.488990964	0.309283791	0.366494444	0.38316409	0.176477683	-0.110211017	-0.101164891	-0.483287245	-0.160294769	-0.196538004	-0.099439114	-0.741906503
CD200R1L	-0.49012964	0.018255511	0.245242661	-0.01719951	-0.304859372	-0.137545275	0.138914586	-0.297447596	-0.438294602	-0.280321874	0.149701255	-0.447418691	-0.351683317	-0.31627836	-0.221090832	-0.315530859	0.105852072	0.274312109	0.135298462	0.41935262	0.235995154	0.233588266	-0.080831662	0.656510843
CBX7	0.476999736	-0.085085985	-0.361498878	0.150415805	0.249016937	0.145186791	-0.099081193	0.344420237	0.41788134	0.284956049	-0.285628165	0.316277336	0.241202106	0.413519808	0.303020119	0.428390661	-0.189322351	-0.375972427	-0.009441514	-0.357985832	-0.1522117	-0.10847761	0.026159987	-0.624872255
LEPREL1	0.749482197	0.300647113	-0.112996872	0.185750815	0.36441539	-0.028959422	-0.263733232	0.485966106	0.457351857	0.328308867	0.163186037	0.596363231	0.634871599	0.259200466	0.038268703	0.131607898	-0.215699264	-0.426631602	-0.427453539	-0.660623982	-0.631735407	-0.576611753	-0.191574427	-0.598754636
RASSF6	0.080588544	-0.079768112	-0.162571245	-0.074844454	-0.017526984	-0.010127556	-0.161945022	0.128527091	0.04441427	-0.058990159	0.117692707	0.013186194	0.021563793	0.270003639	0.124386088	0.257257403	-0.203158049	-0.297457303	0.091841804	-0.11547015	0.061985871	0.004354447	0.370986435	-0.212912808
HMGCR	0.56578953	0.033663949	-0.217813208	0.171866756	0.44171715	0.112136736	-0.181774896	0.267726058	0.497429741	0.318280048	-0.045460146	0.608080725	0.473830257	0.40471193	0.358871258	0.319279031	-0.038754233	-0.260984271	-0.142548308	-0.515044749	-0.34718995	-0.332044981	-0.009786013	-0.659157967
LOC284757	0.375583285	0.19926518	-0.012085853	0.103541655	-0.007834429	-0.086672136	-0.10232646	0.316568031	0.242871521	0.227135792	0.031171822	-0.050765939	-0.028269803	0.01256025	-0.146365052	-0.034920099	-0.259683752	-0.271795713	-0.224446051	-0.188606445	-0.286363998	-0.185488411	0.060135248	-0.215022756
RFX6	-0.246063764	-0.014001271	-0.104994111	0.053713264	-0.011553341	0.270562325	0.419437983	0.256888414	0.094619596	0.310551096	-0.266797239	-0.524891679	-0.643912314	-0.602220943	-0.42253553	-0.300179299	0.021285501	0.087035874	-0.472684473	-0.011155323	-0.015592271	-0.054903807	-0.051686398	0.404514189
SPPL3	0.51412991	-0.124895007	-0.428104634	0.282749774	0.473323011	0.320731257	-0.003779477	0.477587187	0.686302996	0.454147845	-0.123683981	0.403406405	0.249163716	0.289354371	0.264921676	0.412304731	-0.05890826	-0.362234525	-0.239607456	-0.551372859	-0.217727307	-0.226958381	-0.080485481	-0.850653732
NUP50	-0.220978431	0.348421054	0.516602524	-0.242101653	-0.408401034	-0.410139647	-0.122286197	-0.346132935	-0.518153295	-0.397481569	0.330287822	-0.360658133	-0.247435452	-0.340115426	-0.419213352	-0.54696525	0.015708286	0.258226634	-0.034888681	0.35409209	-0.06459526	-0.076208664	-0.015984297	0.588599764
SPG21	-0.508873087	-0.351568395	0.20465521	-0.125152006	-0.138330614	0.282245326	0.606091934	-0.613023935	-0.060633685	-0.021638454	-0.048470318	-0.166298338	-0.15132234	-0.408911265	0.165391464	-0.251768184	0.812052392	0.901546584	0.418046897	0.713099172	0.577101054	0.769573663	-0.045541998	0.157276779
SMAGP	0.120517764	0.123026668	0.109800654	-0.013816413	0.171646167	0.004368182	-0.013868031	-0.018007801	0.092362277	0.053762192	-0.08246917	0.285307915	0.257515305	-0.023488783	0.024413138	-0.101076158	0.170757609	0.160925642	-0.113700602	-0.125815747	-0.194071242	-0.181037951	-0.137524518	-0.067544052
MT1M	0.334235915	0.525832082	0.437665338	-0.14314159	-0.049965193	-0.46978284	-0.413223227	-0.142378303	-0.21439185	-0.287875851	0.540758736	0.244798305	0.236000813	0.107561028	-0.121117153	-0.304646933	-0.015412454	0.020929206	-0.108672829	-0.100097091	-0.48895319	-0.374233308	0.07387759	0.093736414
FGFR1OP2	0.589200416	-0.005334575	-0.443451797	0.56641883	0.478859372	0.445128877	0.316355904	0.743565911	0.87390137	0.880566513	-0.380495711	0.071236211	-0.108594056	-0.149522995	-0.03142675	0.128605243	-0.104843385	-0.342844013	-0.648979941	-0.586183713	-0.418378411	-0.322972334	-0.413809805	-0.646787629
KCNC2	-0.35347967	-0.076922927	0.082411058	-0.149043832	0.025029654	-0.257253878	-0.395335012	-0.360018851	-0.445683216	-0.546093324	-0.004969387	0.165919622	0.038399965	0.488961809	0.358771988	0.239451299	-0.024108697	-0.011586179	0.485186003	0.061272521	0.216435578	0.032016722	0.200628941	0.336049705
ADARB1	0.185618036	-0.388602502	-0.394592284	0.390435899	0.608397173	0.389060328	0.068856947	0.055433757	0.553268128	0.299829983	0.114656065	0.567399792	0.270056394	0.362412132	0.624657202	0.52873772	0.328024256	0.003644226	0.128415642	-0.34634473	0.110691846	0.029117695	-0.051931514	-0.7617944
C1orf57	-0.248573956	-0.517538625	-0.38765848	0.125961207	0.399069713	0.177865636	-0.213057626	-0.251791905	-0.040202599	-0.234502753	0.029861533	0.490468814	0.18842902	0.741540121	0.848152544	0.764098276	0.131488511	-0.060214463	0.617341903	-0.125204609	0.426552122	0.235712037	0.202680127	-0.239046388
SRPK2	-0.320814352	0.038694039	0.278646925	-0.323288533	-0.525558218	-0.101512728	0.234337363	-0.300578805	-0.445456596	-0.238418379	0.179736817	-0.396940653	-0.101474728	-0.384185335	-0.310699788	-0.382345182	0.092932692	0.343399239	0.160317339	0.588107054	0.235983963	0.427741682	0.100336984	0.504577005
CEACAM4	0.572098233	0.127683665	-0.134797406	0.469838581	0.604542054	0.087721764	-0.14203985	0.308021186	0.579052629	0.388411137	0.05819835	0.54061557	0.268509671	0.241992587	0.280319136	0.188433276	0.093400044	-0.204477139	-0.302543229	-0.621193231	-0.44762209	-0.479730445	-0.179487711	-0.624607661
YTHDF3	0.523122413	0.169415266	-0.201892742	0.345184797	0.19901522	0.315459061	0.372290155	0.68195666	0.731631307	0.792176404	-0.290284256	-0.176823234	-0.198202165	-0.374415742	-0.301490429	-0.178943497	-0.143040914	-0.271713501	-0.747865234	-0.388692923	-0.465662664	-0.28174708	-0.408677114	-0.419275742
GALT	-0.211544762	-0.747670002	-0.724086504	0.527068036	0.695769408	0.684789295	0.273141086	0.070493713	0.426110725	0.352231968	-0.074704368	0.450717828	0.047649431	0.312376255	0.693105784	0.765489646	0.293737113	0.024859252	0.2097573	-0.306897942	0.426125882	0.249953367	0.007557928	-0.460565215
MAGEL2	0.40296377	-0.239154383	-0.344161952	0.486801212	0.532204105	0.414447301	0.210439066	0.243963332	0.747673994	0.519388789	-0.025914476	0.403042044	0.19499605	0.139648969	0.370124598	0.319902128	0.302805428	-0.004188404	-0.11102165	-0.353660821	-0.05812991	-0.01249796	-0.394994916	-0.881308325
SEC23B	0.260934455	0.562395726	0.61179811	-0.459295372	-0.258827209	-0.478014019	-0.191748302	-0.167589883	-0.140552959	-0.128588137	0.026511943	-0.096910764	-0.07124902	-0.091965734	-0.150577589	-0.534092235	0.059500561	0.173613884	-0.114333467	0.144888867	-0.412606189	-0.210113249	0.008584306	0.234696502
OR2AG2	-0.484526612	0.105842119	0.238705866	-0.142686583	-0.281622109	-0.336558886	-0.208773641	-0.320707919	-0.676399676	-0.543413714	0.066703617	-0.313786561	-0.296965057	-0.033202857	-0.164492122	-0.171080144	-0.121245267	0.083203941	0.228830816	0.284072826	0.153848815	0.056247455	0.160154114	0.790810958
MLEC	-0.295189306	-0.526753892	-0.36893451	0.182198328	0.382886534	0.173703611	-0.207489246	-0.259363306	-0.03369998	-0.22379398	-0.048693712	0.496329772	0.265450707	0.699018936	0.75494376	0.711797942	0.102088792	-0.045488794	0.61357498	-0.112582481	0.446180993	0.209063282	0.149648055	-0.221164525
KIAA0319	-0.108301981	0.116417253	0.033756447	0.016904217	0.191498841	-0.310554713	-0.533313206	-0.079400421	-0.373475583	-0.429537759	0.346100244	0.339994394	0.202505704	0.430434363	0.204222687	0.215014914	-0.196819421	-0.234909966	0.136009737	-0.291402104	-0.134299039	-0.38276485	0.228335685	0.302519812
HR	-0.018788408	0.37772849	0.428893676	-0.479217322	-0.365243925	-0.453290429	-0.308682846	-0.235334935	-0.52219654	-0.43481747	0.139049727	-0.079674322	0.048822611	-0.021520067	-0.266102104	-0.324475927	-0.147006469	0.05820377	0.06187882	0.217439189	-0.173381677	-0.108002799	0.402859469	0.45724582
TSEN54	-0.01824356	-0.470570642	-0.389938918	0.158298662	0.40377363	0.174466301	-0.251819046	-0.175598522	0.091860612	-0.147819157	0.013640086	0.606016364	0.379073785	0.759859913	0.767331197	0.775299963	0.097848946	-0.116565951	0.557392451	-0.18238183	0.333373925	0.184356863	0.181526541	-0.522261479
RPS6KA5	0.296101701	0.639511543	0.397540678	-0.355043311	-0.445279374	-0.288655493	0.039120292	0.319000718	-0.089878981	0.144403176	-0.046977893	-0.469011715	-0.223474958	-0.579396214	-0.807019687	-0.728436213	-0.325267183	-0.093514798	-0.654608293	0.035463702	-0.561825688	-0.358294696	-0.023261058	0.38992189
CLEC12B	-0.566724574	0.02666855	0.243032047	-0.272863614	-0.308567666	-0.270301969	-0.120521372	-0.357635097	-0.633515509	-0.526229594	0.155494717	-0.293236758	-0.24330171	-0.067879248	-0.127810553	-0.187087818	-0.040483737	0.167300019	0.278108523	0.343357547	0.25303569	0.131012978	0.234469726	0.758446106
CCDC34	-0.335343379	-0.750413631	-0.812286845	0.396805999	0.41727886	0.610945811	0.238386375	0.265361544	0.277886656	0.238219748	-0.357424082	0.057211234	-0.181877747	0.26780868	0.444042343	0.787581895	-0.058439544	-0.278913712	0.19355901	-0.242436005	0.534989149	0.262155849	0.027602711	-0.28348987
MVD	-0.212116817	-0.295413559	-0.107273766	-0.06228898	0.175090072	0.090918688	-0.12155885	-0.289648016	-0.083602112	-0.213414857	-0.028149792	0.3375354	0.232780076	0.405910781	0.459463829	0.367495664	0.150259958	0.083820966	0.409348174	0.013277019	0.300884777	0.183081111	0.23819834	-0.089273995
TSPYL2	0.780669307	0.519514733	0.252958206	-0.0920171	-0.230747179	-0.244273752	-0.050291748	0.392839119	0.404559476	0.358056756	0.082583453	-0.062715995	0.202855143	-0.095252586	-0.325939007	-0.323812106	-0.263782548	-0.260624585	-0.381293733	-0.116235677	-0.584528658	-0.220769801	-0.268398439	-0.449606646
ASNA1	0.462421915	-0.235379506	-0.443221276	0.530454869	0.676827681	0.44118145	0.110292475	0.364114732	0.805597315	0.551968706	-0.065823379	0.548490203	0.284131533	0.250248061	0.408948011	0.43501941	0.198021371	-0.163741262	-0.199508076	-0.560751312	-0.154784443	-0.180872749	-0.232315332	-0.939947064
SCN3A	-0.130972319	-0.028983269	-0.100936761	-0.025369965	-0.033279846	0.10778192	0.114900845	0.232333734	0.053751556	0.140206454	-0.061726234	-0.185340815	-0.170442865	-0.182217256	-0.201441437	-0.047774584	-0.161017628	-0.105876434	-0.197071975	-0.061063432	-0.012564593	-0.064365923	-0.033090755	0.204623224
NCAPH	0.33155961	-0.118293508	-0.355890536	0.326957093	0.469474207	0.303874808	0.052536474	0.365016405	0.537445993	0.392208835	-0.128037835	0.340776728	0.13836469	0.176512813	0.228193852	0.296263499	0.029986671	-0.224437881	-0.253133226	-0.47442888	-0.176062096	-0.25259328	-0.126108148	-0.598455228
ZFHX4	-0.341877856	-0.200706674	-0.251913751	-0.028358671	-0.315829455	0.205555595	0.291918273	0.242098288	-0.111500678	0.036256091	-0.092144928	-0.583776533	-0.365754336	-0.36562755	-0.417741837	-0.040303664	-0.272765769	-0.175736165	-0.144769838	0.168864007	0.28227912	0.194859891	-0.124728243	0.284273941
NRG1	0.308376068	-0.110703697	-0.362284569	0.35576471	0.440651041	0.358785417	0.152654891	0.479720025	0.625239736	0.530407524	-0.277207639	0.192598384	0.031770834	-0.061189172	0.005997365	0.182038443	-0.018162398	-0.225085473	-0.398594488	-0.485487734	-0.179160868	-0.28351576	-0.192344206	-0.557481943
WTAP	0.306099544	-0.11801693	-0.296504538	0.46994424	0.582973429	0.392818127	0.169230824	0.331469908	0.67806033	0.515598725	-0.203307502	0.376667864	0.136154787	-0.017575256	0.145843265	0.17378119	0.211370978	-0.063240046	-0.368199031	-0.486211078	-0.204262853	-0.282109819	-0.134034094	-0.623253173
NSFL1C	-0.243965214	-0.287162938	-0.021421373	-0.142666595	0.067799815	-0.135400248	-0.330475558	-0.513956701	-0.28538424	-0.477832346	0.11931584	0.373015122	0.228244058	0.727943227	0.742060999	0.493604929	0.142336821	0.096586125	0.786447603	0.18266484	0.394703952	0.31946288	0.269355208	-0.0474016
CBFA2T3	-0.048063933	-0.402000939	-0.404304864	0.027478517	-0.128425291	0.348319822	0.312149227	0.20378234	0.203115903	0.240246348	-0.055168542	-0.157520064	0.029600859	-0.036991533	0.0157931	0.300929892	-0.127623845	-0.144703478	0.116097553	0.125834613	0.348908442	0.414994182	-0.075892628	-0.301116589
STAP2	0.116668443	-0.402200509	-0.452082431	0.139568148	0.410811891	0.452108674	0.133025401	0.129379444	0.393932128	0.263932942	-0.02766581	0.412372005	0.241320489	0.158702038	0.310956214	0.446360049	0.179993496	-0.039900815	0.001228918	-0.272729895	0.162878862	0.075807447	0.283770117	-0.587191204
ZMYM6	0.191828691	-0.329005008	-0.508507029	0.66835367	0.818776245	0.521974221	0.195530893	0.279586608	0.603393167	0.487929839	-0.040789972	0.523063938	0.088186343	0.073362448	0.382316991	0.414238601	0.346499821	-0.010268031	-0.237548139	-0.58644176	-0.05541105	-0.245462293	-0.086426939	-0.610883353
FANCD2	-0.423295041	0.271970273	0.367467683	-0.278074772	-0.34306916	-0.41621287	-0.212143936	-0.273010744	-0.698745118	-0.490759064	0.104811893	-0.390564651	-0.373561136	-0.197824954	-0.317546993	-0.368847666	-0.154117862	0.097036527	0.035430708	0.253682032	-0.00743713	-0.10854427	0.229272365	0.922704548
EDEM3	0.49739766	0.066837905	-0.10743519	0.199336901	0.023141057	0.324097396	0.482393297	0.488058279	0.774684913	0.78432838	-0.311355187	-0.294659885	-0.240542006	-0.394276738	-0.226147224	-0.202919052	0.026662	-0.063545816	-0.497247276	-0.096306408	-0.242317607	0.041905301	-0.415640264	-0.556897359
KCNIP2	-0.003383168	-0.007700324	-0.033246759	0.012105382	0.151746222	-0.204091291	-0.468873691	-0.155483609	-0.236676126	-0.362437771	0.259985383	0.332756597	0.187751753	0.46596432	0.261121545	0.294695313	-0.141952299	-0.18383408	0.240804062	-0.172907177	-0.006428676	-0.172806596	0.518169528	-0.064484176
EXOD1	0.122679486	-0.471702701	-0.614359518	0.482714133	0.608940778	0.612511797	0.276813918	0.341994934	0.655921435	0.525057581	-0.36279734	0.294585681	-0.013287726	0.176355836	0.406782411	0.536991202	0.174493038	-0.128125753	-0.113566716	-0.418898877	0.125678584	0.052980264	-0.249048776	-0.647926675
ZNF644	0.34065982	-0.151652187	-0.191202692	0.187297137	0.215179138	0.133970037	-0.081107122	0.075454894	0.395682382	0.149124816	0.144551047	0.406942949	0.420873168	0.358445728	0.326946304	0.351598777	0.069287132	-0.11819192	0.137077737	-0.182265131	0.012159842	0.041751813	-0.160675526	-0.74124076
VAV3	0.332242445	-0.381440658	-0.526176515	0.264275917	0.515235112	0.476749158	0.15469619	0.274756432	0.663497415	0.465834771	-0.185535232	0.409658153	0.137956666	0.316489191	0.515933942	0.556019558	0.169226813	-0.148237207	0.00629116	-0.373738012	0.06219767	0.064987209	0.195147832	-0.820708564
CCDC69	0.430791132	-0.299949712	-0.442318223	0.556291198	0.623415704	0.491049149	0.227564493	0.258519508	0.785429933	0.583401134	-0.117165231	0.504973077	0.264642183	0.205796421	0.47343269	0.419971995	0.297738973	-0.024906952	-0.100364949	-0.412402191	-0.064373559	-0.008506571	-0.329172087	-0.907010755
GFM1	0.466381602	0.227369506	-0.077748431	0.161962804	0.128463602	0.123249917	0.069076712	0.453135978	0.425768839	0.451806328	-0.024652381	0.066637148	0.133413652	-0.187313757	-0.290836086	-0.118545318	-0.207914208	-0.260589003	-0.583222825	-0.375374823	-0.44787523	-0.341620556	-0.271257901	-0.296149133
C1orf198	0.691572512	0.483527029	0.069586533	-0.073686431	-0.14021444	-0.319357114	-0.334482927	0.503500864	0.209618248	0.177356266	-0.080872583	-0.066206325	0.066796544	0.087299115	-0.319184927	-0.114679898	-0.5520016	-0.57635198	-0.388206744	-0.344874364	-0.571467498	-0.497395884	0.147052277	-0.295247807
SAR1A	-0.082008733	-0.276639534	-0.175754762	0.377723088	0.111982151	0.568644507	0.733533528	0.173763571	0.521919331	0.612754098	-0.28854706	-0.254223897	-0.213135807	-0.57869394	-0.18620335	-0.172832255	0.372887054	0.332160517	-0.288231108	0.13573061	0.18053835	0.348106488	-0.418658355	-0.228556596
TMEM137	0.173659504	0.370966573	0.017057439	-0.172828256	-0.194567943	-0.402726732	-0.563281651	0.35731081	-0.326981531	-0.248603875	0.185322957	-0.112047129	0.025437422	0.139978658	-0.45420719	-0.010503642	-0.766956816	-0.658567584	-0.312415869	-0.358804941	-0.383967973	-0.569830728	0.178199606	0.277483472
MGLL	-0.450003983	-0.269528169	0.223500616	-0.304136589	-0.364878274	0.047646544	0.271345682	-0.594235195	-0.29760793	-0.260101639	-0.028651114	-0.27951135	-0.160663615	-0.201492965	0.026750295	-0.143114405	0.424217492	0.597331828	0.512923606	0.704603768	0.578811576	0.706514672	0.084543016	0.200981018
TRIM34	-0.005590063	-0.240113809	-0.355246244	0.299738216	0.373537422	0.193008189	-0.100828223	0.219618013	0.183719185	0.086508597	0.163675464	0.251393527	0.09289322	0.252055946	0.222010986	0.397320833	-0.088035229	-0.258461785	-0.011965164	-0.368745493	0.055225686	-0.124464098	-0.172810567	-0.263810646
ZNF254	0.182114957	-0.342161754	-0.568154193	0.37987539	0.370596728	0.763037881	0.697044294	0.633186429	0.879585321	0.924985089	-0.470967921	-0.142363142	-0.279921225	-0.424499926	-0.069456346	0.12438849	0.122768393	-0.077091392	-0.562473437	-0.314910958	-0.003972761	0.047259316	-0.342048353	-0.556008765
C15orf17	-0.428304111	-0.334636202	-0.064783085	-0.183453922	-0.024092682	-0.050381635	-0.19101257	-0.407342591	-0.37739586	-0.487155279	-0.11393137	0.086334604	0.008784462	0.399571606	0.391159231	0.347434597	0.116249017	0.096808406	0.598318824	0.22102174	0.494421296	0.30106175	0.091703778	0.131921999
BPHL	-0.049551783	-0.43427652	-0.581809889	0.304141062	0.380948276	0.321103881	-0.058713486	0.286159768	0.250792452	0.182028482	-0.10126028	0.213529706	0.00403055	0.44360443	0.425803315	0.694028165	-0.237724815	-0.42059124	0.106605268	-0.394994146	0.203991283	-0.020725473	-0.037360707	-0.312607473
CYP27C1	0.496262258	0.079794795	-0.083728574	0.226038452	0.180805936	0.100480482	0.036062302	0.321960455	0.555300268	0.383792895	-0.070756094	0.1251863	0.131144294	0.04180865	-0.010921983	0.054985256	-0.026390589	-0.176733464	-0.214279463	-0.261558453	-0.24579586	-0.124225114	-0.22446298	-0.657612973
CNNM1	-0.206959997	0.326807275	0.38323488	-0.274509363	-0.487679284	-0.442025833	-0.257490883	-0.147668526	-0.576353629	-0.491057599	0.32974349	-0.279144906	0.076465603	-0.168260753	-0.490297698	-0.373019925	-0.291552416	-0.072902443	-0.013074004	0.232695303	-0.061454705	-0.106068693	0.032404504	0.558783539
RPAP2	-0.498502478	-0.431238258	-0.310974897	0.167910019	0.114940119	0.421798588	0.331966209	0.02579327	0.063342094	0.144432277	-0.155078757	-0.283650436	-0.424883713	-0.28897286	-0.095247573	0.103962215	0.090701197	0.099979531	-0.077347145	0.044921306	0.405953751	0.185486417	0.001204506	0.160604432
SYT17	-0.36937002	-0.580666542	-0.573672455	0.244776098	0.296079365	0.413779753	0.115837069	0.037086003	0.012281987	-0.009941487	-0.25009747	0.101706622	-0.108405729	0.200484307	0.319889807	0.56201109	-0.000563143	-0.112130515	0.237929608	-0.119426032	0.477373969	0.178349245	0.281482877	-0.122414477
TRIM29	0.023438145	0.093562413	0.021807222	-0.209633508	0.109368082	-0.159934377	-0.310010849	-0.091770258	-0.209317908	-0.226670485	0.013500185	0.209281788	-0.000330647	0.210484178	0.093092875	0.091748123	-0.059663207	-0.079418768	0.037464619	-0.154092285	-0.114433725	-0.232219229	0.858196868	0.106215668
EIF5	0.666790661	0.577340149	0.326732168	-0.265216019	-0.214008608	-0.31543318	-0.176546789	0.29645302	0.20465162	0.162064851	0.159972914	0.001298738	0.190440528	-0.045776596	-0.314477069	-0.344391171	-0.234754184	-0.228026078	-0.401188924	-0.165248846	-0.614035032	-0.339575568	-0.231308852	-0.256161527
CRTC2	0.787548203	0.135437222	-0.245900053	0.252214022	0.303436032	0.186213789	0.022970358	0.568067223	0.749711467	0.606779555	-0.101334493	0.29480117	0.273209839	0.120670905	0.035672123	0.158300859	-0.152220339	-0.370470796	-0.429222594	-0.51157751	-0.470074754	-0.307863692	-0.299909725	-0.852646506
SFRS11	0.534187099	0.322766163	-0.079176499	0.215379804	-0.024147043	0.157964323	0.309607738	0.724138203	0.58430992	0.764400123	-0.239660863	-0.370527929	-0.286073582	-0.520218981	-0.55938092	-0.35465375	-0.321525348	-0.308423696	-0.825395529	-0.303970838	-0.544940426	-0.341818447	-0.343295199	-0.214280375
STMN1	0.166950722	-0.40389447	-0.322317237	0.330775932	0.481931874	0.367291704	0.147115836	-0.046192126	0.509880325	0.251215745	-0.043402621	0.538564189	0.35974437	0.356570579	0.644963159	0.491651243	0.412635228	0.129149455	0.281909644	-0.165837135	0.206453199	0.202112242	-0.324169336	-0.746411986
FIBP	0.235973379	-0.385609376	-0.643457698	0.399828975	0.490309646	0.376715356	-0.075441144	0.385010281	0.396601267	0.254886791	-0.075430056	0.437925956	0.299018182	0.429729882	0.361850533	0.710222353	-0.169534561	-0.466650378	-0.012806358	-0.535700988	0.069180929	-0.110280979	0.022345959	-0.632711374
CFH	0.141164362	-0.261767756	-0.572721738	0.88725731	0.63148844	0.437622943	0.162668294	0.468279072	0.51550199	0.513434241	-0.081689373	0.167294256	-0.132898774	0.023484968	0.172799551	0.380282367	-0.053872318	-0.309614694	-0.340739962	-0.570275416	-0.094024485	-0.276803966	-0.205694184	-0.392008366
PPM1M	-0.363450594	-0.716735657	-0.676236285	0.254364721	0.345254373	0.589054018	0.283418587	0.121197279	0.239401398	0.198891953	-0.260276841	0.026959027	-0.217957265	0.142537414	0.391688025	0.630115155	0.105172761	-0.05723739	0.220927486	-0.114824607	0.572592516	0.298716827	-0.039692578	-0.265441461
IQCB1	0.492109372	-0.061947768	-0.288282632	0.196593657	0.148458621	0.474511514	0.537594502	0.565532479	0.831435766	0.838542783	-0.397212878	-0.121565485	-0.102653397	-0.366238665	-0.152913094	-0.057277436	0.070085963	-0.072338698	-0.503330536	-0.19257316	-0.197167917	0.038530676	-0.420335567	-0.657252505
PMEPA1	0.579777954	0.257281034	0.203863528	-0.012020238	0.039539226	-0.086999501	-0.047072088	0.086554653	0.41119312	0.216452616	-0.007178535	0.249739757	0.336122488	0.052454378	-0.001474048	-0.138869315	0.142475079	0.038043693	-0.117438031	-0.090400754	-0.323430435	-0.109286038	-0.21561144	-0.632778853
PLEKHG2	-0.083498828	0.388650133	0.615889281	-0.577664523	-0.720441288	-0.384246498	0.075184948	-0.297079846	-0.43841064	-0.280457809	0.194701049	-0.518918968	-0.167383946	-0.493736303	-0.577690646	-0.682061782	0.037015984	0.348311959	-0.004988317	0.611600124	-0.020893929	0.219615304	0.043680939	0.449170938
ZC3H8	-0.112358453	-0.475017926	-0.144514803	0.123738081	0.18479363	0.520320696	0.548934938	-0.24639636	0.391982685	0.321008695	-0.110237175	0.184556976	0.164287706	-0.14580778	0.340850348	0.127640785	0.667806008	0.550343316	0.23885081	0.288111486	0.427669316	0.615052855	-0.288559739	-0.439002077
JMJD5	0.045767882	-0.396740551	-0.50350244	0.102194942	0.24079124	0.372823272	0.135357017	0.255575806	0.366574756	0.259337582	-0.138053188	0.094304856	-0.024372467	0.229202473	0.323270861	0.489922124	-0.04437579	-0.210668833	0.071585341	-0.211187598	0.209418647	0.121163364	-0.021833061	-0.436037477
SUNC1	-0.080433567	-0.041438912	-0.069796009	-0.054792563	0.113905261	-0.070094288	-0.206981384	-0.01852413	-0.101872088	-0.178849428	0.007572608	0.104416479	-0.015322205	0.231022618	0.163471894	0.189746091	-0.054165621	-0.115779525	0.116018932	-0.156111643	0.038612651	-0.153023009	0.293326102	0.041174636
MITF	-0.126273214	0.192165804	0.081350017	-0.1824308	-0.201547972	-0.123202677	0.004589739	0.218759622	-0.174791559	0.008038428	-0.188997866	-0.460640337	-0.458625488	-0.219935688	-0.328399252	-0.229218096	-0.293024583	-0.178275021	-0.257525651	-0.015522108	-0.124290136	-0.150804055	0.001076038	0.510022642
ACTL6B	0.088025407	0.03963092	-0.201490402	0.105743676	0.225664505	-0.032526314	-0.280893171	0.196630528	-0.031424973	-0.031534262	0.154778922	0.20167045	0.0292281	0.163068114	-0.025088613	0.17210661	-0.258059447	-0.298485032	-0.155308013	-0.355605001	-0.196442683	-0.332713298	0.358160788	0.015870601
TMEM14C	-0.141071294	-0.612312065	-0.613626126	0.788985238	0.84723763	0.667958247	0.34011042	0.095255622	0.549844159	0.431241585	-0.190671985	0.408049211	-0.111750518	0.155781759	0.608420115	0.576421282	0.477344373	0.124966107	0.040722969	-0.387215848	0.278496112	0.082013482	-0.082815962	-0.514084113
C1orf151	0.290171674	-0.055943693	-0.238376556	0.099075647	0.034339497	0.194641295	0.105825361	0.369937514	0.393498932	0.317057404	-0.211903547	0.008358256	0.153690542	0.041573858	-0.041883849	0.135504813	-0.196451859	-0.32492032	-0.204342889	-0.186541401	-0.088837967	-0.038644848	-0.101334596	-0.44227581
AHCY	0.15968461	-0.110569211	-0.110634186	0.176244306	0.350785059	0.294301282	0.283145697	0.003030386	0.364005554	0.331773374	-0.12007597	0.334078621	0.173251974	0.004655964	0.342648178	0.062104057	0.416020979	0.245049104	-0.067252577	-0.096183937	-0.084673373	0.101885086	-0.128343909	-0.278334361
TMUB2	0.196844516	-0.400083786	-0.313395623	0.203826676	0.431796659	0.305330184	0.025027132	-0.122979286	0.354132235	0.120387799	0.092354375	0.668618667	0.533001069	0.488591564	0.6830749	0.572035859	0.35636986	0.092257005	0.383822312	-0.148596178	0.213041307	0.25076018	0.032049072	-0.723146253
SIRT4	-0.296409102	-0.720275779	-0.533797699	0.43405043	0.639943395	0.67611274	0.363525903	-0.152870306	0.387049667	0.228590877	-0.071774886	0.442010528	0.089143134	0.136671912	0.618321092	0.550167203	0.587157597	0.319992494	0.241458203	-0.134033921	0.505705186	0.305719558	-0.056037389	-0.474827707
ABL2	0.222417075	0.746372094	0.563921543	-0.349377738	-0.509716604	-0.71159558	-0.47979973	0.065004204	-0.529203352	-0.373364153	0.254872871	-0.237880501	0.08918778	-0.076972008	-0.576835266	-0.525742341	-0.547589292	-0.295078629	-0.267612024	0.015193517	-0.553171822	-0.46997412	-0.047873332	0.600537941
RSAD2	-0.364337542	-0.492568015	-0.21725037	0.025353713	0.163580082	0.410885777	0.372307838	-0.245973506	0.208883568	0.091345511	-0.234596554	-0.054010494	-0.256457912	-0.056621599	0.353383048	0.209935838	0.47755114	0.389818765	0.285771127	0.206327969	0.520924357	0.424633073	-0.11436378	-0.154210926
XPO4	0.736103047	0.238924921	0.07038602	0.072266449	0.247927156	-0.050250823	-0.165217522	0.141203242	0.454180374	0.239499446	0.189743596	0.645087254	0.733383462	0.291392055	0.2259369	0.070436304	0.104796771	-0.090999611	-0.120071374	-0.329716333	-0.449193839	-0.238653711	-0.200450745	-0.730382822
NME2	0.249031158	-0.236621348	-0.108532171	0.293356067	0.395481485	0.337726703	0.258674017	-0.095849759	0.578031342	0.339060973	0.019899741	0.438640916	0.308543364	0.050580043	0.374141517	0.157465191	0.559728147	0.335527238	0.103956571	-0.065902834	0.089661967	0.186225664	-0.285627214	-0.758505667
SALL1	0.32756483	0.631081801	0.673240025	-0.536724986	-0.733422053	-0.600586149	-0.207302705	-0.143951615	-0.320965064	-0.269719866	0.168121021	-0.255407972	0.261558391	-0.085146757	-0.423482782	-0.57363242	-0.258534849	0.015084794	0.014367666	0.417506339	-0.344078274	0.053124365	-0.135711886	0.242223414
TNKS	-0.524271244	-0.291096958	-0.019402568	-0.171923567	-0.163060044	-0.106995191	-0.189977675	-0.436024495	-0.476239484	-0.526997457	0.239478813	-0.031749751	-0.00999966	0.290609972	0.286075336	0.249914922	0.00571704	0.079353055	0.553432625	0.292702754	0.492363537	0.279534515	0.048276501	0.310552681
TLR8	0.36255665	-0.00449464	0.092386783	0.240146823	0.219609395	0.117198445	0.165210767	-0.113836371	0.474971566	0.285056721	0.051338939	0.246808518	0.150408747	0.081423942	0.33049772	0.007755113	0.426460773	0.272427676	0.090250322	0.018055899	-0.062430794	0.143018186	-0.286880055	-0.57336767
TXNRD2	0.493107013	0.054236451	-0.22112132	0.256795765	0.423270052	0.047351975	-0.271792827	0.276847092	0.307273144	0.182872242	0.262943835	0.706391265	0.688612939	0.380054917	0.222081303	0.322550104	-0.13049505	-0.316990939	-0.161667534	-0.553279664	-0.367379694	-0.399735026	-0.160868064	-0.546087198
MTP18	0.527781325	0.005740195	-0.077395364	0.24325201	0.403374127	0.335669296	0.341424326	0.220540613	0.762228753	0.645176273	-0.138132031	0.254575089	0.052895557	-0.129632191	0.186741101	-0.033203744	0.393396137	0.179601111	-0.307359322	-0.244540485	-0.263270818	-0.040915255	-0.251188325	-0.715788831
C1orf84	-0.258121247	0.210419995	0.252602203	-0.223712034	-0.100334581	-0.422437213	-0.483891907	-0.244646483	-0.577407668	-0.522482835	0.136502841	0.065839387	0.045213456	0.20146203	-0.04865806	-0.060822009	-0.232013854	-0.092047461	0.121565981	-0.035987391	-0.071273396	-0.313485912	0.127072562	0.578086647
RHEB	-0.043278348	-0.251102953	-0.184302202	0.75780005	0.53927761	0.334479053	0.269385059	-0.072173522	0.34126182	0.275949894	-0.042260728	0.227617862	-0.037786939	-0.061244477	0.290242086	0.136569224	0.469133978	0.261240139	-0.015484137	-0.148387394	0.087654544	0.058936659	-0.426126849	-0.269644101
FMNL3	-0.286057834	0.273034566	0.417108326	-0.516432082	-0.760102189	-0.45496835	-0.118982291	-0.197799659	-0.628487551	-0.472593285	0.017454362	-0.642167911	-0.264970571	-0.269056919	-0.531931464	-0.45188515	-0.290212226	0.037292626	0.152203077	0.543587578	0.12721482	0.163502259	-0.003921981	0.652706155
LOC728946	0.004456637	0.04970946	-0.058416031	-0.116553319	-0.159180407	-0.089154272	-0.159717086	0.13716546	-0.114258759	-0.122797207	-0.019377905	-0.13591976	-0.036158145	0.011980605	-0.246606682	0.043310743	-0.292834402	-0.275394594	-0.063168385	-0.056872263	0.000762011	-0.106925985	0.231722374	0.038743861
HHIPL1	-0.285356591	0.188959493	0.354203314	-0.368279465	-0.371423181	-0.291210514	-0.065754252	-0.311165041	-0.562782756	-0.369701177	-0.027169107	-0.227876859	-0.078970948	-0.162923901	-0.208830034	-0.321865106	-0.02047555	0.212433537	0.109959112	0.355576558	0.042413327	0.100913262	0.154187621	0.629757602
MSRB2	-0.102820031	-0.697040313	-0.842052899	0.558276553	0.591232874	0.753157279	0.360696397	0.395368979	0.549481442	0.512849493	-0.170179641	0.235227543	-0.016649322	0.126319763	0.374596847	0.710747249	0.061175536	-0.218411232	-0.058456782	-0.413718997	0.343151134	0.169689702	-0.066973593	-0.526528599
TERF2IP	0.343412519	0.713741299	0.707563907	-0.384915467	-0.528723745	-0.499474092	-0.039351483	-0.083192722	-0.187230171	-0.068007011	-0.084728755	-0.329897912	-0.02591905	-0.411875383	-0.580814054	-0.824739865	-0.03773288	0.202708002	-0.294516253	0.314073579	-0.492618404	-0.162995901	-0.180636015	0.307413236
ADNP	-0.133103541	-0.25690977	-0.033842654	-0.119145541	-0.188766625	0.391999441	0.617033811	-0.06276381	0.245309568	0.282828741	-0.113941994	-0.256470354	-0.054865402	-0.408383781	-0.080711454	-0.150243715	0.378342624	0.363449703	0.002232668	0.389736765	0.319587159	0.568735843	-0.145449708	-0.125018841
CENPI	-0.581592854	0.008960317	0.158006915	-0.265368647	-0.42975261	-0.115652478	0.142200256	-0.161807115	-0.546068304	-0.29257991	-0.299162632	-0.676273337	-0.600387918	-0.411614681	-0.404796852	-0.319165132	-0.107570246	0.138264332	0.029096673	0.417849869	0.274439037	0.183646187	0.1914553	0.828699769
MBNL2	0.535019145	0.486891435	0.069485131	0.339686913	0.080288616	-0.032071222	0.09920717	0.602597943	0.431766558	0.55721602	-0.261309704	-0.231326307	-0.221726461	-0.395289962	-0.502543139	-0.408657806	-0.29572844	-0.318161008	-0.806904264	-0.393360951	-0.681867922	-0.542147987	-0.23598392	-0.08777366
ZNF831	-0.257679904	-0.111764479	-0.10335614	0.007980027	0.095092886	-0.094116365	-0.271759437	-0.082023073	-0.251519449	-0.349409025	0.09595391	0.103307141	0.020294293	0.259710341	0.149876806	0.216287011	-0.092970814	-0.155492592	0.183295121	-0.107496933	0.152836447	-0.154477419	0.021058133	0.16185913
SPN	-0.00866641	0.088970875	0.013816295	-0.021465997	-0.042512272	0.073945413	0.160758998	0.230728264	0.142788228	0.187088529	-0.194496264	-0.265503563	-0.250627205	-0.337586114	-0.353099527	-0.22946288	-0.07958807	-0.0352768	-0.341375558	-0.077264698	-0.10562436	-0.141773247	-0.120823345	0.060880006
RAD54L	0.143906559	-0.434726896	-0.548197302	0.485766458	0.645773966	0.514146573	0.135607714	0.296196535	0.637884564	0.406610972	-0.1989031	0.418819579	0.123174764	0.259284668	0.429909175	0.554034531	0.186332812	-0.149969902	-0.053538313	-0.472231963	0.119031693	-0.063649175	-0.126912405	-0.773188975
CRABP1	-0.153692469	-0.032966384	0.02663393	-0.056712515	-0.027947739	-0.075957114	-0.110467182	-0.194855464	-0.243900608	-0.252403197	-0.047463204	0.075027724	0.057882087	0.158394597	0.132375188	0.065798901	0.003696976	0.004958054	0.177904933	0.082018155	0.106014272	0.04537694	0.273615724	0.145554744
ATP1B1	0.086149426	0.402516805	0.574902683	-0.647645262	-0.818504806	-0.358020096	0.109621072	-0.194189789	-0.289128601	-0.148882684	-0.01295936	-0.502161227	0.001729949	-0.389121323	-0.516910148	-0.64334581	-0.090536453	0.232619077	0.006295996	0.637485066	-0.073004669	0.289501573	-0.026883834	0.29534587
ZCCHC13	-0.219871126	0.197841357	0.146630806	-0.139626423	-0.353967529	-0.177023239	0.069676951	0.076304474	-0.349014227	-0.083337681	-0.287749551	-0.654871563	-0.605915927	-0.377674479	-0.450817837	-0.345538622	-0.229403187	-0.048818331	-0.191824413	0.198456678	-0.02365467	-0.027845375	0.037342511	0.649479785
ZNF573	-0.041330694	-0.214031922	-0.361793138	0.048779631	-0.227341811	0.472980476	0.597269906	0.55293843	0.386298428	0.597647723	-0.459865394	-0.642812243	-0.435605028	-0.593631791	-0.521584357	-0.109385859	-0.242413826	-0.180946737	-0.459019842	0.074520364	0.13750189	0.228521778	-0.284279485	-0.070043371
FRMPD2	-0.400710686	0.124592376	0.35349565	-0.166749063	-0.211081586	-0.390550233	-0.280933265	-0.49044656	-0.665933151	-0.592451511	0.339608199	-0.06494073	-0.050521887	0.015534518	-0.075135214	-0.180720878	0.054519507	0.229950808	0.305943544	0.289996055	0.134598553	0.018264983	0.307259888	0.600550608
ABT1	0.608209458	-0.048943616	-0.265428243	0.350975001	0.463573065	0.427338257	0.330510625	0.410378406	0.867643783	0.747274218	-0.184180719	0.283608389	0.10249762	-0.094134276	0.154975995	0.095114679	0.258733785	-0.007789177	-0.409397405	-0.393523022	-0.293799009	-0.114631428	-0.347845545	-0.831996015
ZNF365	-0.258163503	0.306760143	0.364809817	-0.436325833	-0.48611087	-0.491220668	-0.309977422	-0.227675434	-0.707067236	-0.570070039	0.215318911	-0.215804675	0.055555713	0.023474821	-0.257207275	-0.26128984	-0.305146237	-0.077874134	0.148463827	0.255283165	-0.033627787	-0.06927189	0.242763782	0.745333647
KBTBD6	0.266643837	-0.335788259	-0.405336749	0.343203302	0.358395273	0.681536631	0.650793674	0.396914025	0.908796772	0.837894361	-0.422117484	0.010255024	-0.100917411	-0.276672542	0.125464627	0.119395783	0.328030195	0.100073042	-0.327844822	-0.167378184	0.051858488	0.2079527	-0.36222625	-0.742032242
C18orf19	-0.326403699	0.069545563	0.633247041	-0.503056182	-0.526170242	-0.280311643	0.133202499	-0.79867908	-0.484944656	-0.459022649	0.332255059	-0.070123743	0.239952644	-0.156389227	0.061910677	-0.432353178	0.511984192	0.743884586	0.563963835	0.829910294	0.329627022	0.605321439	-0.009317916	0.361321862
CFP	0.181821531	-0.155762151	-0.106329794	0.133957459	0.362952106	0.170464254	0.026587173	-0.183854132	0.203550221	0.069003214	0.141327481	0.458983652	0.196343681	0.198838859	0.427267614	0.252212112	0.428201218	0.26243322	0.15741925	-0.107399689	0.023972376	0.071467488	0.023655399	-0.424802497
DAZ2	-0.010646914	0.040107555	0.075709325	0.176527751	0.253118837	-0.00579637	-0.08934205	-0.162253044	-0.065281082	-0.125286171	0.552990554	0.377202322	0.285638503	-0.015321733	0.028804687	-0.026820288	0.242876365	0.178033029	-0.065266135	-0.155310367	-0.109351352	-0.197104488	0.042737464	-0.033549365
RFC3	-0.43375151	-0.255951721	0.311993349	-0.311308645	-0.412235989	0.118175244	0.485172141	-0.637459609	-0.212271413	-0.170538379	0.024199115	-0.196014556	0.064703272	-0.335331388	0.056299445	-0.278381519	0.626317932	0.795036654	0.518906619	0.846244553	0.579126892	0.831431616	-0.152490308	0.17345177
TRIP11	0.087960103	-0.191388744	-2.69E-05	0.089021026	0.019033036	0.080127762	0.120989064	-0.245920301	0.182426801	0.028995707	0.05325446	0.111393046	0.131576651	0.205059894	0.428328782	0.166099734	0.309493062	0.184954177	0.364385449	0.220384413	0.22410949	0.374500085	-0.186860124	-0.361201652
GRLF1	0.127814092	-0.08782185	0.070283204	-0.080734309	-0.247328923	0.305438626	0.610729542	-0.032255009	0.353584561	0.454127494	-0.185933515	-0.261865633	-0.069577548	-0.470054388	-0.163969719	-0.293542798	0.327688658	0.420272333	-0.063926292	0.428063187	0.11713569	0.532383045	-0.27766928	-0.233767865
MAP3K10	0.485967471	-0.238818941	-0.406737925	0.460299204	0.534855683	0.459583021	0.218315467	0.360027038	0.845910357	0.617759276	-0.114108749	0.431736664	0.269018156	0.179153104	0.364352786	0.369873092	0.194382378	-0.115736434	-0.172889808	-0.42074313	-0.111701924	-0.032605489	-0.339910769	-0.960328352
ZNF501	-0.359808267	-0.447194733	-0.245286881	0.160111718	0.212246413	0.302213996	0.192575786	-0.15625019	0.096010112	-0.039756453	-0.057831873	0.091068366	-0.031803815	0.140705311	0.382906691	0.30235053	0.297624113	0.173461363	0.315867911	0.090811896	0.444371876	0.312518893	-0.091301324	-0.142456553
FAM156A	-0.119499867	0.002208002	-0.061942305	-0.036075939	-0.146038868	-0.202250493	-0.247639029	0.036216517	-0.215164465	-0.126333189	-0.320534012	-0.331412135	-0.478209296	0.263191575	0.081237149	0.167951821	-0.395916196	-0.287022362	0.183641011	0.037773767	0.070309112	-0.010249674	0.242811518	0.291558905
NR4A3	0.216702792	0.61999577	0.389316228	-0.269625388	-0.463551177	-0.576784598	-0.368587156	0.174710071	-0.381694438	-0.205621772	-0.022393987	-0.418224613	-0.208526459	-0.093721987	-0.539714525	-0.406012288	-0.588518022	-0.359143342	-0.298416286	-0.001583583	-0.478437	-0.386420597	-0.085975745	0.518782882
ZNF418	-0.619458484	-0.396020697	-0.188275928	-0.022628835	0.077607485	0.114521209	-0.075342807	-0.316428146	-0.399625886	-0.407516626	0.127236696	0.101242198	0.027922541	0.209196894	0.236232029	0.320472815	0.061571522	0.086768941	0.373808087	0.098272775	0.469437658	0.214957272	0.032098105	0.36743219
GGA1	-0.057559796	-0.272523016	-0.03722698	-0.089710964	-0.180795155	0.326724975	0.44741702	-0.085972306	0.290984513	0.243502226	0.058853493	-0.087645785	0.16135743	-0.307280639	-0.096911692	-0.080502275	0.303942776	0.333624319	0.075851254	0.344488428	0.322976059	0.457531987	-0.330970592	-0.376077784
ABCG1	-0.298720237	0.366517873	0.461307788	-0.408997053	-0.57122651	-0.489346102	-0.195988611	-0.287897611	-0.762807072	-0.513407437	0.196510956	-0.44024976	-0.231057069	-0.273531728	-0.48526575	-0.481836322	-0.210879605	0.111731586	0.03919679	0.398076964	-0.042907127	-0.01533766	0.241531916	0.878351931
MEX3C	0.545100425	0.069020184	-0.300219536	0.27114754	0.196906143	0.439542989	0.456065359	0.704084356	0.78267824	0.849421646	-0.284549589	-0.145515926	-0.146526356	-0.447107934	-0.328921029	-0.127076077	-0.070724454	-0.214249771	-0.752097658	-0.375888368	-0.37618449	-0.221205707	-0.260992505	-0.548874362
KIAA1026	0.032253911	0.129649992	0.065235288	-0.050763374	-0.030588337	-0.318300383	-0.462686823	-0.127464627	-0.305838412	-0.375485876	0.353194276	0.254823295	0.254362797	0.35337658	0.074035917	0.105164194	-0.206740126	-0.15520902	0.19104407	-0.077937995	-0.100299242	-0.192346633	0.267324809	0.033951852
C1orf102	0.258121378	-0.33858439	-0.45497243	0.440539125	0.606833055	0.427929649	0.091156666	0.20986384	0.611883943	0.363520457	-0.00858563	0.528487065	0.269798366	0.31874373	0.501729779	0.494685181	0.239622874	-0.098257417	-0.00461239	-0.425544865	0.028498316	-0.062093663	-0.097409889	-0.796585405
MSLNL	0.056164742	-0.201811415	-0.201052728	0.390719525	0.440324977	0.297214766	0.158638163	0.121058658	0.437346998	0.245345484	-0.014627594	0.285459839	0.119646012	0.010169249	0.198817241	0.159279502	0.287015372	0.041737724	-0.103575377	-0.257388613	0.024844911	-0.102761271	-0.149478222	-0.506299006
C7orf60	0.189390844	-0.356772021	-0.444364931	0.30845766	0.264603131	0.663215902	0.653990518	0.474305284	0.860148116	0.826197768	-0.390890577	-0.117715801	-0.168901262	-0.297554697	0.050921045	0.135200077	0.174814538	-0.004702124	-0.328008923	-0.150125127	0.094322573	0.217971898	-0.347234261	-0.650124882
DRD2	-0.002269099	0.030254209	-0.06993253	0.341968569	0.077997722	-0.114258363	-0.180047862	0.106551539	-0.089017111	-0.070757074	0.193717699	-0.029217775	-0.059100181	0.126197361	-0.01059709	0.136568597	-0.211800943	-0.258663534	-0.000794842	-0.160099273	-0.047988807	-0.157791948	-0.034417152	0.053456244
POLH	0.201594989	-0.330367812	-0.391335052	0.312795761	0.185313835	0.611823152	0.635335667	0.412767419	0.801437841	0.795304585	-0.371391259	-0.13336328	-0.115034358	-0.299065733	0.033261536	0.097691566	0.170568844	0.032612899	-0.268799081	-0.065052082	0.107325796	0.283563826	-0.462112781	-0.614938409
NACC1	0.630820181	0.098181125	-0.01441288	-0.022442472	0.015176386	0.059874764	0.023089686	0.217469545	0.514501634	0.33550162	0.016350032	0.292476478	0.488498197	0.127556591	0.048056182	0.067533919	0.000552428	-0.125078232	-0.08630649	-0.135029966	-0.225844937	0.004547953	-0.189448	-0.777130657
FBXL10	0.645264551	0.04764996	-0.227975628	0.304861697	0.366920553	0.295700529	0.192467096	0.515729979	0.852998819	0.700514689	-0.204448982	0.205687016	0.091903144	-0.001685557	0.090942417	0.104085354	0.029988172	-0.198154762	-0.423305974	-0.436680475	-0.367568208	-0.209659187	-0.296679607	-0.812427666
KHDRBS2	0.277650222	-0.174347799	-0.345146532	0.481474261	0.693134465	0.382883269	0.080351673	0.25481472	0.615237877	0.447318856	-0.034932999	0.511177184	0.128532538	0.140803449	0.353154928	0.298892229	0.266820568	-0.033920257	-0.249312399	-0.536116481	-0.176547119	-0.283948088	-0.081541648	-0.616430619
OAS1	-0.20332191	-0.379738199	-0.154399355	0.06774493	0.1736445	0.268114523	0.206393124	-0.256288538	0.188535009	0.040926334	-0.327333343	0.034184578	-0.149207868	0.09798555	0.4056539	0.24712947	0.411672296	0.29049627	0.32078916	0.153693665	0.399349045	0.345756507	-0.082645653	-0.220285437
ABCB5	-0.439023661	0.128325213	0.270299267	-0.140382665	-0.318525256	-0.144357204	0.154901707	-0.191829653	-0.433520067	-0.201572462	0.167204485	-0.486549723	-0.427578883	-0.501424476	-0.432985535	-0.456079365	0.042735665	0.275324977	-0.08593142	0.322965487	0.094363765	0.043111449	0.02564496	0.746130812
DRG1	-0.340671452	-0.174352302	0.326917878	-0.195306173	0.03600671	0.064072504	0.258158516	-0.702292054	-0.155775631	-0.197619335	0.176476735	0.195036655	0.076558621	-0.113323333	0.367627399	-0.19275526	0.796652529	0.833892331	0.447449296	0.494599463	0.343514344	0.47814928	0.111214112	0.130324512
MAPKBP1	0.463003715	0.081860618	-0.214671466	0.155031607	0.174589711	0.091780037	-0.107147998	0.433409146	0.421189662	0.290899305	0.020394522	0.176448811	0.179010123	0.055740744	-0.152324188	0.130963186	-0.258164814	-0.37481366	-0.341798974	-0.400479069	-0.298342922	-0.303695549	0.079051281	-0.57174529
LSS	-0.577022345	-0.382756354	0.07149157	-0.272947108	-0.247198297	0.117045504	0.214481408	-0.56554012	-0.336308796	-0.317151042	-0.007886932	-0.092907777	-0.000706994	0.000929356	0.226710682	0.052079654	0.3451496	0.48693158	0.586778731	0.585428329	0.629747146	0.649648267	0.169558612	0.273630296
L3MBTL	-0.537608525	-0.668823507	-0.527127504	0.248001963	0.271709675	0.581264757	0.330919739	0.028017853	0.128707319	0.117804862	-0.020364247	-0.041161883	-0.199167802	-0.062754684	0.157776372	0.411790292	0.169199163	0.080321285	0.110532695	-0.015775478	0.573276021	0.323019419	-0.037714588	-0.095086447
WDR54	-0.045264597	-0.321583729	-0.403159626	0.298504983	0.468761172	0.140290989	-0.21186401	0.056143671	0.100446658	-0.030263099	-0.075702415	0.335906548	-0.047770785	0.476046362	0.531518797	0.582432734	0.015003344	-0.197743736	0.235879699	-0.343181727	0.162616299	-0.138515874	0.208931551	-0.260349166
C16orf68	0.489347277	-0.091600573	-0.223415512	0.2755493	0.57631377	0.225630085	-0.071066124	0.104281755	0.494540608	0.283059158	0.203048263	0.796385117	0.608952217	0.386054913	0.510809684	0.372202196	0.273281029	-0.019451263	-0.027827586	-0.452360249	-0.226092739	-0.167002157	-0.100915188	-0.751432693
FAM83E	-0.458388675	0.176045557	0.438665726	-0.358796783	-0.446636157	-0.409625572	-0.188210683	-0.480824542	-0.774813501	-0.583005846	0.205809103	-0.219497407	-0.012779446	-0.121176244	-0.226623622	-0.336169886	-0.044097646	0.247969735	0.26064893	0.443311576	0.150318874	0.113285553	0.088085415	0.806266878
PCYT1A	0.300829252	-0.181145251	-0.256484194	0.522967988	0.455261306	0.363949712	0.216288985	0.234755267	0.691350897	0.507649572	-0.14319155	0.269745455	0.096324525	0.017299536	0.207244101	0.190668488	0.238420137	0.004661704	-0.172001002	-0.290770877	-0.066920734	-0.061197257	-0.276253652	-0.729122545
BAZ1A	0.317530901	0.777254423	0.795631294	-0.42943021	-0.6106811	-0.644573315	-0.181738771	-0.171628842	-0.374118607	-0.249468757	0.349525606	-0.339290202	0.004875341	-0.416405704	-0.65279134	-0.83393379	-0.092067276	0.170756016	-0.256953481	0.326972501	-0.495040786	-0.213545319	-0.092579464	0.400684911
ECM1	0.324350307	0.145454374	0.21177145	-0.220139841	-0.261066072	-0.15163878	-0.040285387	-0.113699307	0.012921659	-0.046614684	0.439046374	0.261536939	0.631581504	0.045687615	-0.025743815	-0.105243206	0.064221819	0.097267676	0.140885881	0.197508645	-0.088054383	0.15860227	-0.118258949	-0.303041872
AKIRIN1	-0.016046648	0.532465723	0.826083545	-0.673604394	-0.878264635	-0.64818738	-0.102932169	-0.455412735	-0.564798535	-0.444070429	0.179968274	-0.525034108	-0.086252854	-0.310138099	-0.479410122	-0.735171885	-0.022927941	0.344206435	0.212286199	0.749436478	-0.060665743	0.264867506	-0.022842588	0.540000585
FIS1	0.387918102	-0.255652912	-0.578340106	0.504880131	0.704211851	0.591942506	0.279711498	0.518005199	0.741963861	0.672661491	-0.159499119	0.395858669	0.063733538	-0.044142849	0.180690425	0.366341929	0.162704393	-0.170438569	-0.463837992	-0.64087601	-0.187818871	-0.248212386	-0.060685205	-0.70030681
PAMR1	0.219786565	0.145959904	-0.082761427	0.030205953	0.157540881	-0.344074474	-0.666747559	0.115180248	-0.167073591	-0.338958738	0.309877789	0.431581973	0.401832132	0.720374431	0.326653602	0.402454206	-0.419125876	-0.542232823	0.174985742	-0.418014231	-0.226462575	-0.401010815	0.111431293	-0.109381151
TACR3	-0.402703033	0.069569274	0.203496233	-0.177	-0.103876211	-0.352991384	-0.366571316	-0.32131208	-0.548184226	-0.5909713	0.022292864	-0.074699745	-0.171770047	0.250422466	0.088284713	-0.002624162	-0.068631887	0.00411909	0.331188595	0.129482199	0.136314535	-0.052041378	0.261423101	0.527382295
PAN2	-0.087980337	-0.068302156	-0.046952206	-0.081093843	-0.006444165	-0.292018564	-0.487903513	-0.226901165	-0.331430256	-0.427323385	0.217827337	0.199672547	0.099821685	0.671955012	0.497511539	0.42151989	-0.236154957	-0.254080303	0.485911109	-0.027108183	0.11346908	0.002866416	0.187227494	0.116809584
CCDC114	-0.354499278	0.30251072	0.401325674	-0.175073108	-0.272731312	-0.46354256	-0.287508407	-0.344792192	-0.711802584	-0.541538535	0.125813666	-0.249575578	-0.256240189	-0.143281934	-0.285774521	-0.359007716	-0.090817629	0.149730681	0.075295294	0.223481457	-0.048382076	-0.171774437	0.27429727	0.81261454
CRTAC1	0.147110297	-0.003323349	-0.186646116	0.3328823	0.317063777	0.100913689	-0.046696208	0.31662233	0.333314634	0.208879353	-0.163363968	0.12964635	0.040993181	0.137720147	0.092626343	0.14800124	-0.106336277	-0.281365251	-0.205539214	-0.391549471	-0.174935863	-0.290304306	-0.254619431	-0.260636344
DAOA	-0.585258936	0.141547909	0.417933426	-0.35392497	-0.461390599	-0.334975818	-0.034455946	-0.46510932	-0.750045948	-0.554659865	0.113055644	-0.432255211	-0.313887787	-0.274425691	-0.283336222	-0.411132835	0.05529579	0.335130429	0.226560008	0.520188722	0.219826693	0.195168676	0.181484564	0.93538119
SPEF2	-0.169327465	-0.000156117	-0.049909581	-0.048574053	-0.089666849	0.113999101	0.211762643	0.231503677	0.02189483	0.130925766	-0.103278049	-0.207046378	-0.067981613	-0.206956384	-0.208460605	-0.117650646	-0.124151062	-0.073714263	-0.199113517	-0.00839698	-0.014073081	0.015169383	-0.245397112	0.2708166
KLRG1	-0.772451289	-0.45438997	-0.073672193	0.137589137	0.157619792	0.147036722	0.114037898	-0.522898969	-0.359548574	-0.350907066	-0.006136995	-0.044658948	-0.314318152	0.012419611	0.350289897	0.168227359	0.423036994	0.427639645	0.472989254	0.288427304	0.600627304	0.309885104	0.1560663	0.428913315
SLC43A3	0.005103957	0.24024473	0.386197065	-0.352884274	-0.184385638	-0.516153178	-0.523370236	-0.43899668	-0.420812638	-0.530660989	0.224212936	0.17822052	0.162357055	0.514293878	0.31603734	0.007538902	-0.064078918	0.019233793	0.44780083	0.166368005	-0.060251765	-0.006139447	0.198194163	0.236562967
CHD4	0.382251494	-0.041336731	-0.288043836	0.031027529	0.162220094	-0.119367022	-0.532530746	0.239913093	0.103038021	-0.088962147	0.167877802	0.479023763	0.512385713	0.727264978	0.323167149	0.596521058	-0.478463202	-0.622709298	0.152730314	-0.440303572	-0.13486718	-0.253676451	0.113835607	-0.497609443
HYDIN	-0.073039332	-0.529868804	-0.570179114	0.335633176	0.460806729	0.561265322	0.292830036	0.23582726	0.48167826	0.398516276	-0.322140368	0.159929758	-0.078723908	0.079159918	0.346472759	0.493717705	0.154660572	-0.085877265	-0.00137237	-0.269717012	0.296713917	0.102220916	0.138986695	-0.485475776
MRPS18C	-0.229448167	-0.424888031	-0.123231205	0.464897912	0.518630262	0.457920799	0.463693167	-0.340026772	0.341390939	0.235294452	-0.087095734	0.297417464	-0.034804318	-0.071590684	0.546251915	0.134117916	0.838001836	0.624219161	0.240921361	0.107991491	0.330614633	0.374802657	-0.117764285	-0.268634179
DSCAM	0.025871676	-0.151794829	-0.214867417	0.064580366	0.275457348	0.139145122	-0.11633391	0.107833675	0.078427536	-0.036010237	0.29243719	0.369802286	0.326879669	0.152559925	0.094780844	0.255834123	0.020841867	-0.116110591	-0.024356218	-0.296617141	0.012412717	-0.154616358	-0.016619664	-0.246378027
DAG1	-0.029961756	-0.314349421	-0.077823183	-0.152838708	-0.056384222	0.119833902	0.007928512	-0.293478671	-0.007362685	-0.128759308	0.220586787	0.342332836	0.502614402	0.344544097	0.404349564	0.340698657	0.191520885	0.152190337	0.510361353	0.24930463	0.351951734	0.504516847	0.230998479	-0.344719279
WNT10A	-0.097283753	-0.211901052	-0.284347829	0.154710809	0.246040393	0.178463468	-0.038476969	0.100093041	0.077438105	0.062671021	-0.128353741	0.085033027	-0.117573844	0.081194973	0.09853836	0.242387272	-0.040064825	-0.101133499	-0.025608388	-0.195925915	0.095182168	-0.101620507	0.251902182	-0.072133156
SFXN4	0.574466637	-0.131276571	-0.511708273	0.508466423	0.620521349	0.490663422	0.223895512	0.640364064	0.860310495	0.788023719	-0.196873897	0.418362487	0.229878812	0.038412055	0.173713671	0.327992919	-0.002138042	-0.308250066	-0.500558156	-0.668425259	-0.340725597	-0.302703926	-0.31165729	-0.793380928
FAM53A	0.175286958	-0.533212709	-0.6847231	0.457846809	0.582509475	0.661942565	0.295165772	0.35644826	0.669488333	0.514969468	-0.141567373	0.456219596	0.303589629	0.18190635	0.392989392	0.603462756	0.162595175	-0.151949674	-0.083236505	-0.425537677	0.160550985	0.096160999	-0.246816387	-0.786271639
GTF3A	-0.16666162	-0.607364098	-0.630816309	0.642612359	0.802102862	0.701364511	0.345738621	0.15674413	0.541369637	0.408509788	-0.187761111	0.422297017	0.000888172	0.08159026	0.495314222	0.543685002	0.426399577	0.078293302	-0.057412346	-0.412156883	0.263105512	0.057204926	-0.118657289	-0.481466807
TP53AP1	-0.115840585	-0.582123984	-0.426501286	0.419283525	0.682389346	0.533495885	0.263136537	-0.188360855	0.4100598	0.219749498	0.073618863	0.567417233	0.150228245	0.271224305	0.773707887	0.535438541	0.643361405	0.333296032	0.308430654	-0.158910349	0.351740606	0.27961862	0.018839067	-0.532692026
APH1A	-0.042530061	-0.395190006	-0.287951947	0.09171706	0.266086415	0.216100837	-0.03186457	-0.209836537	0.086863905	-0.105033706	0.1871351	0.43235175	0.286207	0.423327459	0.565024401	0.511724418	0.266017469	0.075275207	0.424248397	-0.029782073	0.327827422	0.247444701	0.220171936	-0.414861451
IL1A	0.002717312	0.576728653	0.617314499	-0.660862281	-0.658987261	-0.597714991	-0.23967436	-0.180143189	-0.569432484	-0.422296062	-0.000216079	-0.441329627	-0.164526814	-0.205615118	-0.494929565	-0.595078518	-0.248520684	0.034031934	-0.050955427	0.379664071	-0.25125139	-0.06327069	0.200872254	0.674167334
MRPL54	0.202979264	-0.263314915	-0.386893005	0.481244698	0.844323804	0.317816981	-0.088706386	0.097373216	0.432363353	0.234807382	0.007196717	0.81653767	0.392365968	0.42926182	0.628492872	0.515429192	0.311902392	-0.03923809	0.00539756	-0.60317287	-0.102515356	-0.266370709	0.079846463	-0.565145566
C13orf15	0.542550441	0.862968405	0.61064164	-0.266128873	-0.367679083	-0.711766679	-0.463536002	0.137588267	-0.224332737	-0.15988584	0.062833141	-0.187089271	-0.025790436	-0.053470799	-0.482388199	-0.56805093	-0.421042549	-0.257144338	-0.357038207	-0.079929495	-0.742247279	-0.562489329	0.070600786	0.273878275
SLC44A3	-0.396438806	-0.240984747	0.20104526	-0.17764142	-0.21993257	0.132203698	0.382454928	-0.476056112	-0.090699945	-0.081536588	-0.16355529	-0.21536093	-0.128759317	-0.2685224	0.112227132	-0.200329233	0.502114225	0.587568006	0.352213071	0.58626561	0.46704293	0.542290586	0.002231457	0.154489739
SYT13	-0.54438807	0.141990568	0.457142886	-0.469331606	-0.547286715	-0.342527763	-0.016661625	-0.450213368	-0.689084853	-0.524944352	0.096886106	-0.484367797	-0.310995893	-0.317034648	-0.332227215	-0.455029834	0.05663034	0.346141327	0.232012135	0.57653796	0.250917937	0.224728543	0.256987509	0.809671947
SCAND2	0.092030954	-0.539567022	-0.566474556	0.376145682	0.524896619	0.476546722	0.071885876	0.131863931	0.528043634	0.26414253	-0.132792054	0.454997314	0.224708048	0.43668913	0.576801878	0.673969617	0.171944012	-0.126490258	0.212520201	-0.317958254	0.282809461	0.119268484	-0.117231977	-0.803207161
CHKA	0.24551944	0.286487203	-0.027792704	0.031723709	0.045909039	-0.359167122	-0.588585509	0.241024343	-0.215046027	-0.220457287	0.243892502	0.136913511	0.092996819	0.347996228	-0.09963944	0.175830338	-0.556077149	-0.568016722	-0.149468235	-0.425476508	-0.355203472	-0.534039129	0.142414147	0.074322752
IQSEC2	0.232938393	-0.456040722	-0.640162138	0.501398002	0.704692253	0.648649623	0.290706218	0.40212679	0.792138986	0.61619049	-0.318227308	0.398309636	0.055711437	0.141593441	0.415658041	0.530158182	0.216711757	-0.135842832	-0.196198583	-0.526286229	0.057859997	-0.057558429	-0.090460091	-0.840061074
SLC13A3	-0.500226302	-0.37199691	0.015740104	-0.134355898	-0.352864726	0.069427758	0.206001088	-0.463528469	-0.315546638	-0.304998859	0.205551453	-0.293926577	-0.137316891	-0.028776181	0.14437951	0.106304948	0.21472178	0.329204769	0.566649121	0.606207511	0.639097594	0.677340124	-0.042917496	0.212701285
RYK	0.182967929	-0.183455277	-0.447019525	0.333155916	0.562165149	0.164000228	-0.202923266	0.344354365	0.375913548	0.221903636	-0.146339615	0.369844522	0.013900179	0.536205326	0.533897701	0.564934834	-0.190430458	-0.454113316	-0.032938693	-0.601348318	-0.128703632	-0.344984701	0.014352161	-0.377820351
GALNT5	-0.230764899	0.105632832	0.120112055	-0.08399919	-0.162817934	-0.062511729	0.100086175	0.065542708	-0.12772764	0.0060917	-0.210072018	-0.455601379	-0.500945373	-0.297970495	-0.310583446	-0.26008054	-0.118483613	-0.000139672	-0.179023285	0.089048301	-0.008168676	-0.085878873	0.163052522	0.425941696
PTPRN	-0.433364792	0.246956948	0.476276756	-0.4728858	-0.558995131	-0.427248714	-0.162379886	-0.384736493	-0.748640426	-0.554262793	0.236588367	-0.317036836	-0.026278603	-0.228274326	-0.396515496	-0.43623601	-0.134806336	0.194243034	0.139285415	0.450394783	0.089529675	0.06341806	0.054433429	0.824593103
CDK5RAP3	-0.426003364	0.076523277	0.132764811	-0.277680293	-0.334927585	-0.396191376	-0.4627055	-0.239009263	-0.739837902	-0.6518319	0.289048758	-0.152091303	-0.035062371	0.196365563	-0.168948074	0.025143753	-0.403498682	-0.179587821	0.253091551	0.153568303	0.139647725	-0.062939457	0.229261458	0.662338542
LOC730012	-0.286303137	0.168015423	0.250718785	-0.127098115	-0.369079344	-0.305866541	-0.116715203	-0.162857569	-0.459743565	-0.323797713	0.386933932	-0.375530369	-0.250445957	-0.192102133	-0.329779375	-0.277604817	-0.215128136	-0.006417519	0.040593239	0.253977592	0.041472403	-0.010064196	0.237448337	0.538095026
WWC1	0.780608836	0.625968261	0.481726686	-0.159654062	-0.088479781	-0.431211949	-0.339022176	0.078250653	0.242140564	0.095232267	0.147251208	0.248888972	0.374095759	0.148236685	-0.104608672	-0.325369487	-0.086597293	-0.107642165	-0.231640874	-0.159796819	-0.6524541	-0.378822534	-0.096358006	-0.417065588
MAGEC3	-0.251255592	0.007893022	-0.034353665	0.142270122	0.12418368	-0.124060818	-0.191704461	-0.089543813	-0.378846257	-0.290185433	-0.22240622	-0.040210344	-0.245738404	0.07686345	0.017400088	0.063378922	-0.067829265	-0.04906224	0.051987528	-0.087401043	0.03111359	-0.195113761	0.171277193	0.382905585
UBXN6	-0.28894221	-0.498905346	-0.248823271	0.157887548	0.183335661	0.458103637	0.436831225	-0.249761465	0.104633862	0.098150752	0.068365773	0.115731203	0.009493482	-0.136896718	0.240214749	0.219247767	0.524142191	0.426582635	0.265422908	0.233927495	0.478017529	0.544509264	0.131591536	-0.186424806
RREB1	0.165598893	-0.12748001	-0.58403729	0.250158553	0.255912234	0.107527871	-0.319265935	0.656410403	0.167940702	0.146900926	-0.063036867	0.07150193	-0.002366824	0.36353557	-0.015344366	0.559541094	-0.708537168	-0.853874093	-0.266198547	-0.661217614	-0.142234559	-0.455867711	0.069370969	-0.217680328
CLGN	-0.155146063	-0.444722144	-0.360204815	0.142030595	0.223211108	0.662438269	0.632523358	0.134758786	0.446549518	0.470549816	-0.141792916	0.000697812	-0.063894869	-0.411792346	-0.02157659	0.062995264	0.401802603	0.303729119	-0.19416735	0.032336333	0.292915845	0.316514284	-0.227372729	-0.327389812
MRE11A	0.275932078	-0.369445351	-0.640743049	0.418207964	0.306064705	0.550169023	0.309845053	0.562062752	0.670748697	0.61284572	-0.342281924	0.034039506	-0.006266799	0.025026797	0.099572176	0.433728596	-0.155077427	-0.369387906	-0.249052654	-0.357361421	0.062518941	0.020439968	-0.242924676	-0.694835528
SLC46A3	-0.619584569	-0.772449195	-0.40825539	0.175771049	0.008311237	0.673705533	0.721597013	-0.166196343	0.178799852	0.258630677	-0.20488868	-0.310285994	-0.32570276	-0.328959545	0.158268549	0.247256178	0.418587383	0.414151147	0.298009129	0.434308725	0.815090098	0.795057668	-0.077020987	-0.057866769
C3orf57	0.197848747	-0.122467246	-0.195410076	0.019704766	0.430858656	0.18265407	-0.065283493	0.023342443	0.238535751	0.088032762	-0.056983444	0.498075997	0.225369719	0.240724161	0.350428792	0.275037979	0.238279913	0.021072291	0.003656532	-0.297588214	-0.067931317	-0.127937391	0.526792246	-0.420358108
ACTC1	-0.295060879	0.086341585	0.059807859	-0.263338435	-0.177594656	-0.272576764	-0.310422056	-0.109832335	-0.513308263	-0.414505828	-0.00968367	-0.266156375	-0.423128121	0.142828394	-0.062647117	0.011847824	-0.302118214	-0.161408394	0.126606678	0.064383935	0.053748248	-0.086370433	0.635469412	0.576620181
CDH23	0.214395923	-0.363010929	-0.622853343	0.578924304	0.852341963	0.433681932	-0.07375336	0.34029255	0.52731993	0.344518943	-0.033971141	0.678419167	0.259798348	0.452965612	0.564828587	0.684220408	0.072873861	-0.306817882	-0.119438076	-0.737369236	-0.081405744	-0.306063468	-0.068301667	-0.648220034
DTX3	0.289567872	-0.129385898	-0.366420955	0.037647772	0.034530431	0.095263185	-0.131209899	0.379718663	0.242641271	0.152355008	-0.081841431	0.066679951	0.115346879	0.279267939	0.065142566	0.381600458	-0.36453926	-0.498248438	-0.019523344	-0.247921357	-0.007164324	-0.070285791	0.177399945	-0.499422764
SAAL1	-0.291193352	-0.454215818	-0.308631751	0.28533329	0.487007712	0.530538335	0.363868351	-0.097006735	0.266619906	0.194540205	-0.041493054	0.299808048	0.039550962	-0.171413157	0.243678524	0.182216819	0.575012286	0.385479007	-0.000718955	-0.091919458	0.316176715	0.160409333	-0.142577552	-0.198347945
YJEFN3	-0.276145612	0.17318842	0.337288115	-0.151953052	-0.086926995	-0.391184526	-0.371988178	-0.380884941	-0.5112011	-0.547839125	0.219625407	0.138553523	0.143391508	0.128907301	-0.021162718	-0.168121452	0.022010375	0.143760378	0.237852341	0.130187535	-0.004723458	-0.143482402	0.177212806	0.404450883
ATP9B	0.29027485	0.159080959	-0.063717533	0.040925873	0.22925985	-0.394628631	-0.802250712	0.030712165	-0.181055648	-0.36571549	0.17174032	0.527349724	0.371675417	0.825954976	0.358056535	0.460694509	-0.452367756	-0.549543437	0.213417904	-0.464851403	-0.2637087	-0.466330511	0.309101117	-0.181545294
ELFN2	-0.476909177	0.056432411	0.424276743	-0.452086073	-0.491656194	-0.373724879	-0.152638354	-0.545076873	-0.653467242	-0.57110995	0.055729336	-0.22767283	-0.022351776	-0.024750631	-0.073903539	-0.247187285	0.023581686	0.309757262	0.467942254	0.569605059	0.317754176	0.282983679	0.198255197	0.603308921
NUF2	-0.590163559	-0.348904813	-0.005976262	-0.0636615	-0.165238979	0.230258465	0.415320916	-0.327354334	-0.207455003	-0.121533281	-0.038918223	-0.387208271	-0.403286083	-0.370784766	-0.034094432	-0.091780869	0.374326018	0.456991391	0.255574662	0.485410098	0.56097766	0.504144656	0.09406746	0.3387327
HIST1H2BJ	-0.076222431	-0.490010288	-0.402913392	0.46634386	0.703390245	0.392057268	0.003308923	-0.127304189	0.310456035	0.072587197	0.038161575	0.684875706	0.350029238	0.426602133	0.689890777	0.61630745	0.422917288	0.101013229	0.277548328	-0.333755781	0.261192411	0.043326288	0.121644688	-0.516476059
ST6GALNAC2	0.456886659	-0.253435593	-0.446987277	0.420733265	0.560439574	0.401448249	0.088441243	0.354793421	0.770005868	0.524545931	-0.115704483	0.468021453	0.243931668	0.318851674	0.437598119	0.474407736	0.107215573	-0.221571685	-0.103023109	-0.474434134	-0.097343278	-0.086924879	-0.042422337	-0.929067334
LAMB1	0.642105378	0.191409731	-0.281549752	0.419983668	0.272773161	0.177668237	0.117468608	0.74354928	0.670671455	0.71543144	-0.304493605	-0.056026812	-0.146061127	-0.102273982	-0.151146768	0.030804883	-0.316653449	-0.485761968	-0.619644994	-0.533993962	-0.516602362	-0.406539801	-0.195091718	-0.468959928
FAM19A4	0.224237752	-0.273641824	-0.323808626	0.545832154	0.435089324	0.326944517	0.109544087	0.156370456	0.549564059	0.336515688	0.016600748	0.338393464	0.19722448	0.193146029	0.311413181	0.355608508	0.176672499	-0.062481767	0.019910182	-0.256477517	0.054655238	0.037454061	-0.203007655	-0.739455986
TNFSF11	-0.450522467	0.165687545	0.424340708	-0.278173559	-0.370542713	-0.432573873	-0.222714311	-0.530312457	-0.766920324	-0.639960435	0.186893142	-0.179832622	-0.057764834	-0.006127021	-0.087292218	-0.259614752	0.019005288	0.26262248	0.360177883	0.417880632	0.164335733	0.127984548	0.118274383	0.798279686
NRXN3	0.259920343	0.345224595	0.184701886	-0.119066358	-0.118922313	-0.326340734	-0.304660256	0.056031439	-0.120388522	-0.146815327	0.029404936	0.018865935	0.068066039	0.153698192	-0.113982963	-0.139969348	-0.230645111	-0.179949069	-0.068699852	-0.086422058	-0.319540239	-0.249701909	0.055452108	0.054845477
DEPDC5	0.534535305	-0.17487697	-0.535714335	0.372021026	0.421915154	0.472741195	0.23857422	0.62163861	0.829456068	0.715506488	-0.351060202	0.188916299	0.047324818	0.099204739	0.170442977	0.359932494	-0.10014529	-0.363542858	-0.378674167	-0.504392801	-0.214535224	-0.13959857	-0.208199338	-0.809557311
ZBTB25	0.555324235	-0.154596953	-0.349617131	0.376116496	0.372080244	0.378924771	0.226339312	0.357138958	0.762515082	0.602294101	-0.161002628	0.303392765	0.221887662	0.129537269	0.292823594	0.2855516	0.123655242	-0.137812791	-0.171583403	-0.318667592	-0.145752559	0.004365194	-0.317323069	-0.881253815
CCNDBP1	-0.297465897	-0.260400013	0.164818541	-0.014468683	0.060172258	0.128043224	0.299445812	-0.56753275	-0.05577004	-0.123751028	0.058246877	0.066900402	-0.092209269	-0.077944953	0.381528986	-0.062424258	0.713784455	0.694108244	0.474544745	0.453795911	0.420815032	0.4917504	0.102563336	-0.033471377
PTPLAD1	-0.25016458	-0.330115207	0.073599311	0.158595289	0.015543227	0.380873862	0.583685766	-0.391406222	0.168167517	0.170711262	0.192451284	0.087432796	0.205651034	-0.37360885	0.10605532	-0.162742183	0.700541304	0.707647797	0.213624532	0.457437661	0.398896122	0.588920595	-0.246206393	-0.179313605
NPB	-0.044117388	-0.424681372	-0.367362169	0.351640176	0.439498242	0.390691518	0.175032759	0.053506944	0.385196741	0.193370867	0.088216109	0.346364929	0.182270349	0.172372236	0.383363609	0.397517085	0.268947791	0.012885227	0.133028008	-0.211878197	0.252650888	0.09153759	-0.165861966	-0.531730092
PEX19	0.112502201	-0.1580283	-0.264842682	0.094459542	0.115349349	0.5462578	0.644611135	0.408461503	0.542900907	0.63564696	-0.093240681	-0.157617998	-0.102568786	-0.599294241	-0.287693373	-0.163789104	0.231277021	0.132887929	-0.520933281	-0.081860765	-0.032712204	0.099195803	-0.304219859	-0.295079298
PIGF	-0.135910335	-0.519960082	-0.584463864	0.552847681	0.654316689	0.726238961	0.521348546	0.276570478	0.589887136	0.596630739	-0.259802893	0.131357392	-0.275563398	-0.249744509	0.21217692	0.30640042	0.372958943	0.136334839	-0.27517099	-0.346455205	0.197611638	0.004988752	-0.230811664	-0.362237225
MEGF9	-0.473683808	-0.195007888	0.384025709	-0.353735108	-0.514586827	-0.119534692	0.226755775	-0.748644845	-0.436776366	-0.415653215	0.087706538	-0.29374194	-0.066351598	-0.079147588	0.175199557	-0.18799055	0.439143293	0.635702391	0.715245975	0.883280677	0.602726063	0.810905819	0.030061775	0.310870495
BRPF3	-0.07525351	0.001615018	0.314229862	-0.025075289	0.055723293	0.035771757	0.201344595	-0.472958043	-0.027606142	-0.091844358	0.386196606	0.375865307	0.473042274	-0.181381265	0.120897979	-0.268729306	0.63575598	0.648969151	0.175536289	0.27655273	0.069277329	0.230124968	-0.210956013	-0.054386919
KRTCAP2	0.012439029	-0.328556697	-0.614494402	0.814687681	0.565161639	0.38178915	0.069227205	0.427300639	0.381578976	0.365075506	-0.217155125	0.085756454	-0.222250634	0.152444483	0.222494776	0.472533562	-0.140080069	-0.383366971	-0.18622807	-0.507809586	0.024338261	-0.224257401	-0.139730229	-0.285709613
BRE	0.180418659	-0.082542742	-0.299201824	0.391811598	0.510410506	0.299153087	0.048466308	0.340005646	0.463081894	0.370998773	-0.153252837	0.271833316	0.008543523	-0.001096232	0.055866113	0.164439632	0.049766538	-0.157002212	-0.370283497	-0.495271558	-0.198648037	-0.371953873	0.02239422	-0.38646349
SLC5A10	-0.333030034	0.125217307	0.311934334	-0.357959016	-0.271893846	-0.480590131	-0.451843219	-0.48468809	-0.761421925	-0.698725785	0.092345698	0.002269983	0.021518647	0.295165472	0.102652396	-0.020419701	-0.127747387	0.046157286	0.44071351	0.262634237	0.128203932	0.009314753	0.426696264	0.612427288
HMOX2	0.700000781	0.180526618	0.030896645	0.202658582	0.357136137	-0.001201462	-0.128935382	0.136330512	0.54605554	0.345642324	0.1358355	0.517133844	0.380244695	0.307169023	0.327878006	0.12060231	0.137002879	-0.072835825	-0.118744369	-0.349401278	-0.416367831	-0.211233337	-0.172093444	-0.730046206
SEZ6	-0.539112605	0.164020651	0.436653977	-0.386322471	-0.475468405	-0.354361869	-0.089567326	-0.429505096	-0.750675878	-0.552512966	0.143816565	-0.343306279	-0.141399668	-0.250784738	-0.331908947	-0.411576284	-0.028339131	0.278761925	0.189480597	0.47684172	0.175669932	0.128556316	0.049437017	0.862921083
CAMK2D	0.072561519	-0.210926459	-0.230408475	0.037943444	-0.20677353	0.367121584	0.524978405	0.24692683	0.327614768	0.450819131	-0.172185817	-0.329269449	-0.108248871	-0.291046942	-0.113364412	0.00769336	-0.019854974	-0.015229701	-0.125578847	0.207020665	0.159136867	0.418433356	-0.27210115	-0.201171101
SAMD1	0.316565488	-0.320043294	-0.440658726	0.157284975	0.197168752	0.323579352	0.072870445	0.253076272	0.466218201	0.323634436	0.037293367	0.224315659	0.204931265	0.2909496	0.31092727	0.504979845	-0.081106896	-0.266773964	0.07657696	-0.206652122	0.113179225	0.167749684	0.014845149	-0.70316623
C10orf26	0.332489717	0.631264762	0.783622331	-0.361950205	-0.411882127	-0.587632555	-0.188893049	-0.396237404	-0.229129233	-0.288082388	0.073461463	-0.045689169	0.172956932	-0.065221973	-0.144783399	-0.63662119	0.175286542	0.322451025	0.091454845	0.384033668	-0.372562254	-0.014943394	-0.027596238	0.159688267
ZC3H18	0.366221812	0.00830603	-0.163773459	0.212771971	0.126879238	0.15521804	0.03446097	0.270588302	0.411584803	0.282671925	0.013722862	0.139597001	0.196700415	0.005735582	-0.097099932	0.073795501	-0.052515669	-0.169315599	-0.200803094	-0.206039588	-0.156959472	-0.07285104	-0.133351528	-0.543622777
CAV2	-0.095878452	-0.08660988	0.055299974	-0.177667745	-0.408715222	0.267385738	0.659669712	0.109601667	0.205094091	0.3674782	-0.356140763	-0.655159533	-0.398336332	-0.626462564	-0.380888146	-0.37281718	0.153805255	0.262252612	-0.143969755	0.474904526	0.221081155	0.508890881	-0.139030793	0.055901473
ARHGAP25	-0.620144314	-0.340464873	0.044521419	-0.021652414	-0.009928871	0.06095807	0.077134068	-0.513519119	-0.298930297	-0.347409303	0.033143476	-0.121340021	-0.268889493	0.044046842	0.280576538	0.090122468	0.364000589	0.421097961	0.483804726	0.363383368	0.53849764	0.376630361	-0.149892441	0.316408967
SP140L	-0.172978332	0.379219784	0.678162436	-0.470987086	-0.585112191	-0.525028303	-0.161238649	-0.511454728	-0.558559078	-0.500817716	0.293583344	-0.285079936	-0.017991762	-0.233660291	-0.335466436	-0.569297845	0.084160107	0.392313883	0.227893764	0.561106254	0.017388033	0.128519184	-0.098069653	0.514646101
ARAF	0.578342031	-0.135974742	-0.388384713	0.406168072	0.485860224	0.453898156	0.25322927	0.498068553	0.890922927	0.722576672	-0.138217543	0.384084196	0.289676991	0.066265723	0.209101688	0.271767415	0.096378694	-0.183455261	-0.35083837	-0.483599496	-0.246754038	-0.129839115	-0.406281132	-0.92059285
ATP11B	0.424743558	0.233224825	0.134298417	-0.315188291	-0.033707306	-0.212037699	-0.295111392	-0.02242896	0.069405225	-0.076216887	0.03495039	0.20964831	0.146171297	0.279859098	0.125000337	0.017402981	-0.066166182	-0.123122423	0.011004411	-0.102130001	-0.255987672	-0.179615655	0.361718869	-0.324177005
DAGLB	0.477991295	-0.248993347	-0.481301017	0.290863378	0.282717635	0.428783159	0.21251786	0.477756317	0.712475982	0.595789323	-0.110390655	0.213628498	0.227451838	0.12165063	0.174840515	0.397344249	-0.076212719	-0.304764203	-0.195620375	-0.348074398	-0.056549078	0.038582007	-0.322451572	-0.829046343
OSGEPL1	-0.312458712	-0.655346669	-0.466295411	0.368060816	0.292599826	0.84632194	0.904231103	0.076953734	0.570494078	0.666540616	-0.381872978	-0.174915159	-0.339747816	-0.482148331	0.170716849	0.133247999	0.582760668	0.469204268	-0.061702596	0.179356107	0.501566135	0.588900633	-0.333101298	-0.278657081
SLC1A1	0.608634096	0.680324364	0.489731144	-0.199591413	-0.165145404	-0.318312317	-0.065348798	0.163790261	0.135467215	0.172075741	0.151936847	0.035873643	0.225746461	-0.291165808	-0.421378376	-0.605295956	-0.025519486	0.022698719	-0.528823523	-0.096744885	-0.70506088	-0.386561794	-0.175394058	-0.059916053
JAG2	0.08444245	0.214047869	0.237925463	-0.174899154	-0.291558843	-0.276613999	-0.176277423	-0.017525047	-0.1600268	-0.204420218	0.11195502	-0.066820202	0.196066602	-0.021764483	-0.251553992	-0.18848993	-0.159404696	-0.101685138	0.03183935	0.139854787	-0.078258359	-0.050108482	0.101114136	-0.020667875
NOTCH3	0.45844922	0.246410348	-0.084005791	-0.089691787	-0.11483317	-0.21139857	-0.337375825	0.373349027	0.077633043	0.0305029	0.048643232	0.000420463	0.08809558	0.208026809	-0.176032612	0.108059841	-0.494769141	-0.510796921	-0.166605049	-0.262344615	-0.31749894	-0.297938355	0.297681835	-0.256745749
GNB2	0.729203661	0.203530993	-0.106041703	0.143300665	0.380685545	-0.074988534	-0.344657314	0.285954228	0.405007933	0.194116939	0.180109274	0.713414334	0.688027932	0.494403922	0.311216781	0.291325912	-0.12150358	-0.371318237	-0.141325766	-0.555178924	-0.497965745	-0.404794168	0.009827261	-0.679794355
DDX25	-0.48273634	0.253710767	0.441338064	-0.269066493	-0.369949291	-0.487231969	-0.291075474	-0.442292365	-0.791123823	-0.664013029	0.233378983	-0.317806835	-0.286054397	-0.069600815	-0.215639812	-0.33739711	-0.082023275	0.161205301	0.207512119	0.351393755	0.067838266	-0.031482357	0.245042847	0.879431356
EIF4E	0.336460325	-0.159177823	-0.225920538	0.290735627	0.220428126	0.511504719	0.598532051	0.379767739	0.85923242	0.82082465	-0.374162877	-0.101025314	-0.151955026	-0.354376224	-0.010919915	-0.058068347	0.258581703	0.112839277	-0.365876256	-0.095181491	-0.061858684	0.157772636	-0.350513434	-0.647819324
LCP2	0.019598549	0.3248449	0.630269591	-0.391740887	-0.571081997	-0.469687605	-0.064417453	-0.51757923	-0.380958762	-0.353577641	0.168063047	-0.275588932	-0.028585683	-0.12751929	-0.124638907	-0.475574667	0.197405207	0.434558433	0.348548582	0.635084958	0.040415265	0.304701486	-0.210495169	0.259545932
GABBR1	-0.099307117	0.022414027	0.102011604	-0.123374839	-0.071837467	-0.013355501	0.061282579	-0.110160788	-0.12113135	-0.123229157	0.119310231	0.006287476	0.130086505	-0.145504081	-0.122651586	-0.155367571	0.123902821	0.134571545	-0.013762753	0.087568871	0.041465704	0.01922448	-0.010602445	0.057803579
CREB5	-0.282502578	0.361751408	0.411201816	-0.328462233	-0.536401306	-0.402320148	-0.08021157	-0.10513986	-0.597775737	-0.354182875	0.199254264	-0.503281554	-0.247027803	-0.353677136	-0.547636685	-0.503037241	-0.256620193	0.033117636	-0.10311638	0.32030804	-0.088345272	-0.043497406	0.037730121	0.826917809
MEX3B	0.054810788	-0.205421662	-0.179834242	0.016339274	-0.14788842	0.353718551	0.521999138	0.263037379	0.432694765	0.464150936	-0.366865814	-0.376422642	-0.223822171	-0.313935471	-0.110660527	-0.047013792	0.068499014	0.061846815	-0.088976431	0.191821537	0.200265942	0.363154054	-0.338719367	-0.296273186
DPM1	0.311967788	0.091937779	0.10629505	0.243778597	0.403396144	0.002711915	-0.10869166	-0.124646748	0.202285058	0.034575887	0.326054837	0.777530343	0.797829108	0.236894224	0.314766892	0.068962882	0.350197991	0.179513688	0.029225552	-0.260358686	-0.25441985	-0.164815847	-0.300195023	-0.386053753
ACOT9	-0.308428329	0.110478176	0.57041624	-0.424896768	-0.596188655	-0.296791102	0.154346835	-0.618478663	-0.472622557	-0.369537767	0.016026294	-0.423360639	-0.179408912	-0.316998342	-0.170592384	-0.484090001	0.343664868	0.608105481	0.417703973	0.801767335	0.3163723	0.516001935	-0.126874679	0.447419981
XPNPEP3	0.495270952	-0.192933977	-0.391188664	0.252210588	0.440265203	0.318292098	-0.004093197	0.334773422	0.684126399	0.440180514	-0.041837718	0.493085224	0.369708287	0.376232978	0.389176672	0.466157552	-0.002350748	-0.273980767	-0.083720525	-0.453734515	-0.133023235	-0.103418688	-0.09476752	-0.899446664
NANOG	-0.416028647	-0.171081966	-0.010915084	-0.205755884	-0.021070868	0.032149892	0.040690466	-0.210269185	-0.281016038	-0.23078312	-0.151357658	-0.116843336	-0.236414921	-0.035104271	0.076483223	0.030496426	0.113139414	0.139586743	0.174881761	0.138937389	0.282576658	0.126214825	0.264588772	0.355189922
C11orf74	-0.243899524	-0.585178878	-0.52690396	0.48982256	0.581707314	0.804262478	0.713250384	0.165423357	0.578698165	0.592568185	-0.286897011	0.082115355	-0.247760174	-0.384756502	0.219713822	0.216723295	0.579356068	0.340951007	-0.19230327	-0.165185953	0.336808983	0.22551935	-0.175226373	-0.31475946
TMCC2	-0.11018411	-0.183469546	-0.154344079	0.085224722	0.127667763	0.112604056	-0.002105576	0.053243429	0.093717763	0.052926338	-0.022972858	0.012959362	-0.08023199	0.040445736	0.065012784	0.155260918	-0.037588219	-0.080616901	0.022743607	-0.082524997	0.134526998	-0.019563478	-0.008070273	-0.138859197
POLR2K	0.302464771	-0.263093	-0.496168979	0.582441785	0.543366028	0.680395747	0.596890678	0.56777741	0.921116214	0.93224028	-0.478131976	0.008599571	-0.259813363	-0.304529662	0.075797734	0.138378806	0.218427278	-0.03009983	-0.516285908	-0.397245707	-0.118514853	-0.030509586	-0.316013358	-0.606475482
SLC2A1	0.407848004	0.456436835	0.04811305	-0.050136356	0.013634106	-0.37370013	-0.519814316	0.336357486	-0.085829779	-0.050895799	0.033941539	-0.022781176	-0.158333437	0.208664654	-0.19919251	-0.03336142	-0.565151354	-0.552494757	-0.360624904	-0.427764314	-0.559199426	-0.632631583	0.521615425	0.104322915
FAM116B	0.110828459	-0.448694671	-0.4822679	0.154929156	0.195957868	0.343929432	0.063514105	0.137890668	0.300061072	0.177309649	0.022555499	0.264452109	0.262195775	0.314060525	0.344946538	0.575708924	-0.029744589	-0.182571477	0.233993223	-0.128133599	0.293431129	0.25249498	-0.014679014	-0.584586693
PPP1R10	0.336666813	0.630613565	0.438485065	-0.330990849	-0.341789407	-0.748257714	-0.736725855	-0.026036286	-0.446227763	-0.475672746	0.203038909	-0.036144182	0.072482086	0.315428634	-0.262898	-0.221037664	-0.542932534	-0.382477861	-0.019124907	-0.084592556	-0.487973435	-0.47836121	0.379477344	0.261064745
OR51G1	-0.26405757	0.210489423	0.180556299	-0.115295301	-0.152565718	-0.331955449	-0.273332786	-0.091150155	-0.474242098	-0.375117152	0.154945863	-0.243831785	-0.29950016	-0.024212245	-0.204119139	-0.160788442	-0.227343844	-0.10383243	-0.010466808	0.017518044	-0.068261602	-0.202960029	0.123601214	0.642105619
SPP2	0.188329177	-0.424619321	-0.638011408	0.742136555	0.673812482	0.591759793	0.310450563	0.40985387	0.72391765	0.659177805	-0.284023076	0.289808481	-0.046236207	0.132108009	0.430459294	0.5037143	0.132563937	-0.167777734	-0.173151632	-0.46671102	0.029408118	-0.023026464	-0.237718128	-0.63882341
HLA-DOA	-0.226249978	-0.032046415	0.242104793	-0.072982538	-0.112237568	-0.266863277	-0.191551787	-0.473645694	-0.318744682	-0.391159889	-0.066273248	-0.031767018	-0.129528422	0.253560765	0.31912073	0.029340286	0.19299533	0.261201566	0.537149622	0.322747984	0.26333673	0.19796814	0.040850721	0.162868051
CD40LG	-0.132840738	-0.306629455	-0.139268387	0.16932629	0.08889082	0.178143174	0.1372748	-0.082394868	0.188302244	0.055982163	-0.075823275	0.097169457	0.148347008	0.097704953	0.239111716	0.204034355	0.181778046	0.102525684	0.278636703	0.094147343	0.327836114	0.23233206	-0.273449051	-0.28943061
C5orf25	0.469305528	0.03271143	-0.077519589	0.171650817	0.343684147	0.076116745	-0.117520735	0.163277313	0.42798386	0.201951493	0.06877238	0.453975935	0.369035516	0.268728153	0.235839636	0.204904313	0.110275774	-0.120316105	-0.074145599	-0.346547465	-0.223651412	-0.180499712	-0.139575476	-0.678078281
ZCRB1	0.458485023	-0.14486167	-0.453137073	0.379177747	0.523375945	0.551526684	0.371055994	0.584009864	0.810214817	0.769717081	-0.236752236	0.387173737	0.308958549	-0.120212935	0.079269748	0.201770942	0.098253106	-0.157023353	-0.516586676	-0.539514174	-0.276749355	-0.200702227	-0.377095348	-0.683245631
WFDC12	-0.156147306	-0.113559258	-0.220919159	-0.155115335	0.164648404	-0.036232242	-0.326984831	0.031116964	-0.260188455	-0.275385842	0.067245863	0.121228541	-0.115531582	0.286203381	0.109285323	0.324606714	-0.226888701	-0.274612701	0.05663982	-0.264923965	0.05979155	-0.22315395	0.767640585	0.139026072
NEFL	-0.363528283	0.099650647	0.219610152	-0.12917712	-0.127449114	-0.414063231	-0.433776921	-0.403625262	-0.702478353	-0.662127808	0.299806296	0.02693153	-0.021857149	0.213475459	0.018356686	0.002616334	-0.082242799	0.024468005	0.330039514	0.118551928	0.102901788	-0.114486975	0.338842648	0.583989053
ROCK2	0.330129991	0.456971667	0.397564706	-0.427591637	-0.592486331	-0.208920958	0.220437072	0.1838344	0.044461895	0.21118349	-0.060287133	-0.507253433	-0.102615154	-0.48327716	-0.567927032	-0.621464936	-0.172408266	0.005049255	-0.359928494	0.304627259	-0.322095736	0.055680649	-0.25202569	0.128747166
PSMA8	-0.137226673	-0.058499888	-0.218787054	0.063189905	0.082683398	0.230618989	0.258493258	0.326280001	0.135844478	0.274686435	-0.44926495	-0.307817897	-0.398994907	-0.281888407	-0.179920422	-0.054757591	-0.122224441	-0.118030116	-0.343498223	-0.141149862	-0.029875639	-0.102296182	0.05559746	0.195984953
PHLDA3	0.135204873	-0.381065188	-0.559566103	0.47770205	0.605353684	0.490063528	0.168769824	0.377602098	0.617868675	0.467924363	-0.289053283	0.293151037	0.008097204	0.165892764	0.362217074	0.480251792	0.089061913	-0.217610124	-0.165586088	-0.501561045	0.052568823	-0.148385543	-0.122352181	-0.603266859
KLF10	0.105702001	0.65603427	0.628517451	-0.523302124	-0.6762883	-0.716533328	-0.378840416	-0.13052809	-0.573887122	-0.480333563	0.118793831	-0.404774702	-0.058216435	-0.087014547	-0.500963165	-0.558183577	-0.388620655	-0.11051088	-0.021434433	0.306139063	-0.326432108	-0.183101465	0.100102674	0.555899925
CACNA1F	-0.37684498	-0.167095948	0.016854103	-0.095740867	-0.098723193	0.0430741	0.085298597	-0.214746936	-0.195911665	-0.167385229	-0.108265643	-0.191084864	-0.223339751	-0.120714044	-0.009696975	-0.0370173	0.112374538	0.167792017	0.14231598	0.211599879	0.298598568	0.143616753	-0.048479877	0.236121211
MDK	0.144779526	-0.117563244	-0.105029571	-0.141330232	-0.044277396	0.06141826	-0.021690061	0.053529504	0.187191182	0.063271463	-0.132628375	0.043011749	0.081510715	0.16918804	0.120524976	0.17265133	-0.042477339	-0.094650476	0.131567261	0.038107067	0.094217145	0.146189033	0.149308201	-0.354156719
ARL8A	-0.346546491	0.095549812	0.222090548	-0.109924776	-0.041007472	-0.089016685	0.021546667	-0.195265722	-0.364053	-0.199686689	0.066944399	-0.071514983	-0.090397271	-0.312026021	-0.242133002	-0.3002699	0.15372571	0.289411383	-0.100754767	0.105163721	0.00769409	-0.106223189	-0.044784961	0.528661734
ANKRD16	0.586149452	0.495349287	0.258407356	-0.000443868	0.094820088	-0.438462547	-0.552441994	0.055270129	-0.068472596	-0.156866963	0.485972576	0.525405542	0.59979565	0.362861198	0.034733902	-0.040716888	-0.227075649	-0.278111242	-0.139398831	-0.359648049	-0.599762694	-0.497775186	-0.000530699	-0.184764059
SAMD3	-0.147929402	-0.606514834	-0.439728304	0.314384653	0.552859731	0.442527957	0.079102301	-0.189681399	0.298392104	0.035389691	0.0015892	0.652715449	0.446214249	0.451841816	0.730529311	0.655579247	0.435758144	0.147861412	0.426482956	-0.162803619	0.430336374	0.240066361	-0.033989051	-0.576417742
SLC6A15	0.036921354	-0.011555556	-0.070562462	0.232462884	0.214768436	0.147125648	0.152829455	0.167885705	0.207183512	0.187291874	0.020518131	0.051882449	0.014054724	-0.129563704	-0.00961225	-0.032073932	0.099910673	0.009946375	-0.20389463	-0.189526761	-0.086212414	-0.139528839	-0.285761978	-0.120796525
C9orf89	-0.050293125	0.176738492	0.289477173	-0.065672163	0.197374278	-0.192021228	-0.198007741	-0.306854022	-0.269931368	-0.279024368	0.214072191	0.377181783	0.229331276	-0.001627925	0.062239366	-0.158754174	0.330909169	0.301101972	0.021145005	-0.068265091	-0.140051507	-0.246412657	0.159560952	0.155796562
GRIN1	-0.402163844	0.123632444	0.298049639	-0.251377912	-0.19218651	-0.272891906	-0.136191567	-0.331682395	-0.597681966	-0.472997554	0.072947446	-0.03769781	0.058589305	-0.094083503	-0.127174299	-0.238188492	0.050411255	0.199690488	0.138509847	0.221643351	0.074663701	-0.031326243	-0.025909799	0.624779574
B3GALT1	-0.607582777	0.103174367	0.349266211	-0.273975276	-0.379552507	-0.260597836	0.001652591	-0.424324544	-0.703596177	-0.507130151	0.126489999	-0.41218271	-0.332145566	-0.318077949	-0.296116666	-0.392757077	0.077869103	0.330269289	0.14836271	0.443985206	0.216234781	0.132693729	0.14788224	0.918698789
RARA	-0.039231171	-0.075953461	0.09252696	-0.299294482	-0.541374135	-0.063963215	0.119179746	-0.107291885	-0.13302752	-0.108941612	0.103961126	-0.326532631	0.09571867	-0.067679376	-0.176203786	-0.036470887	-0.133294297	0.009470164	0.281819161	0.456432978	0.291057839	0.479451642	-0.090282204	-0.032220816
CTXN3	-0.262969254	0.005801663	-0.011656684	-0.168788728	-0.240539585	-0.002671277	0.087653082	0.120041237	-0.133567635	0.026620084	-0.254812727	-0.449110312	-0.393853039	-0.183260892	-0.24231004	-0.120099701	-0.255883693	-0.138669166	-0.129287126	0.112508261	0.066263314	0.04512386	0.083598707	0.434094104
CYP4B1	0.129064343	-0.074220829	-0.209550151	0.06835923	0.395591202	0.132991127	-0.122604549	0.176508182	0.254650296	0.092467608	0.069367906	0.329836602	0.076424757	0.146566351	0.156772925	0.221651703	0.064533881	-0.108694444	-0.128014817	-0.399272593	-0.1031018	-0.305108812	0.254066327	-0.330909084
CD79A	-0.411468726	0.082341128	0.473225928	-0.432835589	-0.4540878	-0.219247395	0.096218878	-0.522837685	-0.520640051	-0.408470107	0.075862976	-0.244966981	-0.04717118	-0.335874822	-0.266289652	-0.450458587	0.264405773	0.533991795	0.251312434	0.607498342	0.257456882	0.311073292	-0.021380723	0.47244907
KRTHA5	-0.309956933	0.268226573	0.377249768	-0.263258983	-0.298700616	-0.451685877	-0.276651031	-0.373944917	-0.724618993	-0.546631794	0.105252702	-0.23375365	-0.231798258	-0.059134028	-0.178415022	-0.289483784	-0.077219337	0.123879389	0.146929749	0.2526712	-0.0081472	-0.091205947	0.373438903	0.770481367
MTMR14	0.419700802	-0.195979324	-0.684127539	0.683535835	0.697403627	0.423190806	-0.036709008	0.70757148	0.664560375	0.579910854	-0.183780897	0.398885167	0.122163575	0.293532348	0.222789405	0.577730528	-0.298315095	-0.613134523	-0.437640465	-0.840861873	-0.291461366	-0.457433193	-0.205334949	-0.631765934
RP2	0.130496974	0.487107657	0.670808935	-0.533986553	-0.69222261	-0.460350875	-0.011321718	-0.270066995	-0.302617447	-0.239703337	0.00628203	-0.346516371	0.110105933	-0.255596433	-0.396240044	-0.622976436	-0.030905202	0.221255484	0.044384496	0.52780777	-0.151690063	0.138724923	-0.223569513	0.284739861
TNFRSF8	-0.159107342	0.236084263	0.40406371	-0.291094691	-0.287723366	-0.199907976	0.090600044	-0.213414525	-0.274378914	-0.143103254	-0.146812731	-0.303764178	-0.240893674	-0.386102318	-0.349277835	-0.474428971	0.150008567	0.320540798	-0.083432275	0.306939517	-0.033503354	0.0024007	0.007976959	0.365337779
PRPF6	-0.515361114	0.020240537	0.478837158	-0.528505439	-0.665983431	-0.385214781	-0.085711554	-0.690962405	-0.736248391	-0.681616676	0.223894786	-0.343163808	-0.052486177	-0.073094409	-0.125693867	-0.291966265	0.115356223	0.430237343	0.605242002	0.796198043	0.443881028	0.524950249	0.153218135	0.593682806
OTP	-0.597970897	-0.062414268	0.217720122	-0.165344184	-0.265140977	-0.088484002	0.069026702	-0.401290273	-0.573137247	-0.377342892	0.191530555	-0.202147479	-0.097325505	-0.241512517	-0.199116103	-0.221051425	0.096129789	0.335828728	0.182781808	0.394533354	0.287276304	0.236585948	0.073746883	0.706234521
PSMG1	0.061177526	0.091243597	0.343403026	-0.027728939	0.172214012	0.032386101	0.211221493	-0.357945605	0.123541633	0.067426938	0.062244343	0.290391469	0.222321271	-0.219384341	0.120718693	-0.334731712	0.667965588	0.614027266	0.029016089	0.157330484	-0.073132894	0.102857743	-0.106475314	-0.078786096
PLEKHB2	-0.427549482	0.179287438	0.395160381	-0.3284536	-0.456429085	-0.369062151	-0.133132513	-0.408351561	-0.76043704	-0.536357793	0.314612453	-0.241178435	-0.008660469	-0.221323606	-0.338709238	-0.350241243	-0.060490115	0.232332527	0.179707718	0.416928665	0.1220069	0.108963663	0.18796659	0.80916336
FZD6	0.531190927	0.275252703	-0.208135828	0.168113095	0.068933445	0.111779113	0.105663388	0.715596045	0.470686706	0.560223425	-0.27055627	-0.207732679	-0.210502763	-0.251677058	-0.395218232	-0.129569535	-0.399275958	-0.489578093	-0.711424497	-0.428706497	-0.522362745	-0.428833727	0.10813585	-0.240250735
SVIL	0.25955762	0.359751702	0.101081587	-0.35593021	-0.435538793	-0.414434555	-0.401187332	0.293242635	-0.219558859	-0.154902722	0.029887533	-0.328174652	-0.120919723	0.106825789	-0.381146455	-0.085737983	-0.709993273	-0.55651746	-0.146042157	-0.068294014	-0.279129222	-0.281726519	0.365904592	0.168211687
PMP22	0.191338425	-0.178466012	-0.284426168	0.320109245	0.305625029	0.3410012	0.226597421	0.299385701	0.515403514	0.419542725	-0.246904568	0.144413973	0.095341087	-0.018677974	0.094802902	0.181615992	0.083482606	-0.099698393	-0.198835119	-0.239462139	-0.040022463	-0.022416034	-0.145710625	-0.51494271
ELP4	0.184081966	-0.254737997	-0.478590541	0.278383747	0.525581645	0.086488457	-0.423570994	0.167105725	0.175716503	-0.036138978	-0.088467046	0.557594341	0.225294325	0.819034351	0.655078763	0.784046302	-0.227970474	-0.488289944	0.238305174	-0.542371526	-0.008066608	-0.211064061	0.228934016	-0.437270843
PPARA	-0.582466616	-0.347872045	-0.02925484	-0.175877773	-0.490643284	0.077916126	0.26977644	-0.298209187	-0.343599047	-0.248564423	-0.117278608	-0.537729428	-0.294415465	-0.146744804	-0.081791534	0.007685599	-0.009622106	0.192228054	0.452623146	0.628393037	0.637030994	0.652754073	-0.100919043	0.362033564
CASP6	-0.383429845	-0.144566068	0.453588456	-0.238009307	-0.256139536	0.033872421	0.402663188	-0.76463873	-0.211937612	-0.22848528	0.14197502	-0.068042204	0.045085853	-0.276888472	0.174366527	-0.353156511	0.800829363	0.910052619	0.50575725	0.777731189	0.452601568	0.730053404	-0.065252444	0.183352194
KCNK13	0.341364909	-0.203648372	-0.27582648	0.365531056	0.431073504	0.525414378	0.469240791	0.31373887	0.846725857	0.704940092	-0.203628464	0.15443148	-0.023092559	-0.212391005	0.126838045	0.0765181	0.378969997	0.142466389	-0.312908407	-0.254292989	-0.061639712	0.031065554	-0.375159895	-0.766905204
GH2	-0.482089994	0.11003289	0.337897737	-0.339259023	-0.387138996	-0.362970871	-0.221064531	-0.402093739	-0.671377464	-0.564031999	0.19034046	-0.304470832	-0.216814468	-0.087428798	-0.212722954	-0.25568629	-0.100174266	0.151840578	0.244842615	0.369359753	0.196822842	0.057546792	0.224782464	0.70656309
SCUBE3	-0.416370421	0.308256343	0.505539881	-0.485023563	-0.614543554	-0.451200298	-0.071735032	-0.325915335	-0.711889706	-0.496715093	0.050354201	-0.572914014	-0.352317615	-0.353625219	-0.472443823	-0.544515464	-0.120506105	0.211690157	0.092733725	0.511258223	0.072392004	0.098903747	0.113083394	0.889996588
RFC5	-0.271673949	-0.658710267	-0.487055584	0.472215337	0.628685366	0.737359985	0.516927491	-0.092923725	0.444134774	0.373978863	-0.051073213	0.382619072	0.045986444	-0.055901636	0.494931494	0.40419461	0.654997068	0.415481761	0.10269382	-0.098239603	0.424395218	0.368414583	-0.144061619	-0.394482671
ADRA2A	0.215787006	0.044195554	0.018452948	-0.072306522	-0.034813719	-0.133194993	-0.20216863	0.042906643	0.054480024	-0.071658261	0.014518524	0.216910842	0.331250073	0.28325026	0.138653744	0.130312772	-0.107229478	-0.159273829	0.174185761	-0.036222809	-0.038687587	-0.02555657	0.114654193	-0.287341216
TFAP2D	-0.470809889	0.151655805	0.395025101	-0.404722203	-0.375884492	-0.443400337	-0.28158839	-0.484164983	-0.749860806	-0.661458369	0.083364303	-0.212359701	-0.141179839	0.098187168	-0.035579925	-0.202850789	-0.04197243	0.189972763	0.396296026	0.397942389	0.170835559	0.129626645	0.213201904	0.804219523
POLR2C	0.207894839	-0.066590309	0.094803806	0.15308337	0.306325835	0.285684008	0.345232036	-0.193687055	0.426596609	0.338758832	0.102206691	0.358095966	0.216759296	-0.136530288	0.275955599	-0.110745517	0.65483132	0.523023656	-0.031835074	0.057426904	-0.056018523	0.219604712	-0.073089082	-0.414330643
MAP2K1IP1	-0.330992636	-0.462198871	-0.325496457	0.231073534	0.42680708	0.613300092	0.570101135	-0.023259016	0.331781762	0.360647034	-0.22546481	0.058923289	-0.243465742	-0.398999242	0.134012224	0.058673759	0.581335996	0.455035789	-0.125990016	-0.036945645	0.326449824	0.162373213	-0.106958378	-0.117091835
TXNDC17	-0.026335147	-0.460280778	-0.436533236	0.551646314	0.739249406	0.684297711	0.460612476	0.113948823	0.62875899	0.533197556	-0.059312965	0.373727584	-0.028382479	-0.141323349	0.353305207	0.285176343	0.589874121	0.288052752	-0.191746584	-0.333516229	0.142903021	0.068479239	-0.16170166	-0.517951226
KIF1B	0.213451301	-0.057456754	-0.155288494	0.031669118	0.146846586	-0.209894489	-0.518130054	-0.031658357	-0.02595954	-0.21554496	0.040531098	0.362457789	0.255539614	0.802723713	0.556931721	0.540763322	-0.309783289	-0.414790514	0.392047699	-0.23767706	-0.019982389	-0.099898447	0.201559976	-0.293988524
AAA1	-0.313353221	-0.215861203	-0.145807465	0.183641134	0.175258591	0.119056179	0.00473424	-0.124084301	-0.084186197	-0.140689978	-0.013953431	0.016826187	-0.160659358	0.099467777	0.174150227	0.163334427	0.104082442	0.055201873	0.141107865	-0.001121914	0.21463694	0.068811712	0.142066529	0.085321122
DUSP23	0.351731713	-0.048950811	-0.193842135	0.479029389	0.644860553	0.106800102	-0.222233813	0.079829768	0.354627514	0.126261238	0.241696383	0.853327294	0.681404178	0.478881591	0.508971366	0.397634078	0.18554182	-0.12038744	0.007194242	-0.539719143	-0.249138461	-0.310824392	-0.149348659	-0.557841618
APAF1	0.027811987	-0.325598067	-0.28289466	0.27327503	0.374299051	0.350544747	0.168755817	-0.008312121	0.365182654	0.236696686	-0.221790215	0.20582113	-0.044625604	0.140614577	0.382532067	0.313993318	0.282922098	0.114526708	0.090737246	-0.137976401	0.184919853	0.086037169	-0.221751463	-0.421257569
FAM71F1	-0.463832181	0.227910435	0.401793818	-0.307845519	-0.377711431	-0.332715595	-0.065240072	-0.344194156	-0.667738401	-0.442402908	0.092083775	-0.417890147	-0.363415229	-0.304103953	-0.34210932	-0.439928987	-0.010122917	0.258024245	0.052428565	0.369188454	0.059437818	0.044147398	0.164407132	0.909788797
PBRM1	0.087686615	0.443819363	0.435327401	-0.522576325	-0.608391042	-0.721732426	-0.601183454	-0.163858001	-0.602931778	-0.628544805	0.133129085	-0.187962838	0.157939147	0.354663031	-0.173214845	-0.137498156	-0.538292827	-0.344477921	0.284624578	0.224827608	-0.146046067	-0.103796387	0.213408895	0.363353015
KRTAP4-5	-0.346173435	0.209212013	0.28725254	-0.162535945	-0.195774006	-0.417087357	-0.313906876	-0.281319666	-0.690029959	-0.559348525	0.214042509	-0.110794625	-0.062401575	0.024371038	-0.129664795	-0.169710534	-0.120379297	0.028032041	0.164320623	0.120753311	0.006821627	-0.135527088	0.152127039	0.756054296
HBS1L	0.575640318	0.027891411	-0.39344458	0.412639383	0.330320156	0.341277393	0.179148285	0.760932232	0.816232167	0.760956763	-0.271086875	0.05857614	0.023269992	-0.061786408	-0.118297622	0.151952288	-0.274756053	-0.481085876	-0.602676302	-0.568151483	-0.394509096	-0.323725002	-0.350046182	-0.676226568
WDR89	-0.091995882	0.061133142	0.377742133	-0.123310461	-0.024076527	-0.172285777	-0.086516556	-0.540215728	-0.253747002	-0.387979077	0.375366839	0.508671869	0.730906201	0.109227962	0.187141512	-0.155266693	0.451387252	0.469392733	0.366251985	0.253555	0.079280622	0.161701085	-0.152304403	0.015834107
EPS8L1	0.150088695	0.109716723	-0.089578387	0.101688953	0.288956231	0.015307431	-0.162847942	0.181742969	0.107178004	0.024537769	0.103498123	0.320972839	0.207294987	0.093671152	-0.005840006	0.042871109	-0.065190809	-0.171358252	-0.2423863	-0.373551826	-0.267305239	-0.365971584	0.011396929	-0.125124294
USP39	0.207783094	-0.004259254	-0.202230155	0.192951937	0.504898099	-0.152386357	-0.6021167	0.053651819	0.021537016	-0.217903343	0.140613356	0.61917817	0.280141187	0.783647597	0.545061329	0.553672295	-0.180900775	-0.409940409	0.166150914	-0.562630269	-0.200434329	-0.42881854	0.290596459	-0.294684132
MED8	-0.262301091	0.000310747	0.469765403	-0.328989969	-0.263289863	-0.362669623	-0.168302492	-0.784461078	-0.482915162	-0.552499911	0.301639078	0.105828578	0.135030059	0.260355382	0.402885822	-0.083502977	0.409824824	0.531437502	0.733904361	0.578167145	0.318595935	0.459627954	0.067450021	0.259878326
CRELD1	0.251311646	-0.266760234	-0.381171804	0.396556371	0.409305999	0.302632549	0.014909081	0.237062292	0.500558932	0.300239408	0.029390564	0.341594431	0.202933971	0.273467375	0.316719059	0.434174423	0.048146686	-0.215720399	-0.015762057	-0.343783955	0.031660806	-0.020331066	-0.085484963	-0.68838291
STX3	0.76611628	0.568120226	0.421282495	-0.039234599	-0.132002821	-0.406312542	-0.279798873	0.053292162	0.199702092	0.086699038	0.26103276	0.188860884	0.376664156	0.136463621	-0.070844102	-0.27013102	-0.084221514	-0.113673701	-0.166486593	-0.093868375	-0.580692668	-0.26480917	-0.179557176	-0.381196288
SEC61A1	-0.046715327	0.018119716	0.046968245	-0.332406773	-0.117158452	-0.218869338	-0.325925551	-0.088897139	-0.239058265	-0.269253562	0.150877726	-0.046559825	-0.102385072	0.184274026	-0.004531295	0.130389097	-0.218311663	-0.157006964	0.149147753	-0.023873132	0.075461855	-0.077658328	0.323824277	0.092898194
MFAP2	0.229036076	-0.243332167	-0.371972339	0.352336364	0.511145393	0.408044245	0.153197982	0.311577614	0.601149206	0.418725546	-0.128596948	0.343826567	0.138178068	0.08460318	0.231636756	0.301374946	0.176814815	-0.105726013	-0.199267113	-0.418382019	-0.044448886	-0.13736878	-0.201741662	-0.635223451
AR	-0.088337861	-0.363154124	-0.198594674	-0.201978338	-0.306658175	0.234817338	0.278514923	-0.076916546	0.077243256	0.066455884	-0.115760434	-0.172113953	0.073267529	0.053057894	0.115941049	0.229571591	0.004213226	0.05792051	0.360571415	0.388356532	0.444222757	0.635531583	-0.016152564	-0.249842904
FPGS	-0.028451531	-0.053740721	0.306612823	-0.135306628	-0.204851529	0.045199247	0.276137698	-0.443028483	0.042037727	-0.06407911	0.41563606	0.099966217	0.342478808	-0.232122812	0.002180253	-0.266597557	0.549737812	0.597957981	0.256102855	0.469841708	0.213895935	0.448072257	-0.347225651	-0.210104797
ADC	0.07177595	-0.33439669	-0.403337824	0.217964954	0.440104893	0.251483359	-0.101287756	0.060724388	0.272703401	0.073178582	0.052924244	0.374384672	0.079358121	0.335556913	0.415628592	0.505625011	0.112064215	-0.140198257	0.10795083	-0.317283985	0.143084148	-0.074799836	0.278649985	-0.517101488
CCL26	-0.429005669	0.201932667	0.283988295	-0.194468156	-0.333666797	-0.226110006	0.005428352	-0.194364338	-0.578610287	-0.306773427	0.088484231	-0.472572904	-0.438502325	-0.451335615	-0.486240548	-0.446320446	-0.080410265	0.184783603	-0.14634028	0.26989662	0.01953348	-0.071232458	0.181531733	0.827162879
TJP3	0.277224372	-0.177697654	-0.124898134	0.259931546	0.296900388	0.105122981	-0.060161761	-0.05998322	0.33600437	0.102459076	0.290811195	0.457468449	0.383519127	0.315183529	0.393868402	0.320451355	0.219786376	0.023123391	0.222094025	-0.14339088	0.054173705	0.068367885	-0.090369854	-0.682759171
MYCBP	-0.636534318	-0.332043038	0.220176065	-0.104750697	-0.086022473	0.190784532	0.39610458	-0.68067008	-0.291620452	-0.269762408	0.10822073	-0.059947368	-0.054444348	-0.326463631	0.101243348	-0.191066736	0.718781159	0.807220084	0.408864326	0.591867344	0.576405601	0.576959916	0.013880948	0.317404335
PRG3	0.159070485	-0.197018834	-0.514294301	0.540932058	0.394162644	0.210928876	-0.114681135	0.39294274	0.248488123	0.203046724	-0.016840566	0.188896456	0.018808813	0.32901441	0.225456228	0.501915893	-0.286026827	-0.499495211	-0.108339366	-0.482493635	-0.06223975	-0.189847193	-0.05306833	-0.33313445
SGCG	-0.457737877	0.049756598	0.156822225	-0.302367985	-0.265937119	-0.242921762	-0.15701903	-0.272125668	-0.595757093	-0.465894722	0.017155704	-0.390963982	-0.497416629	-0.066790072	-0.147167248	-0.140636087	-0.110324681	0.062913347	0.163262529	0.260879063	0.181978248	0.057908625	0.692316401	0.711673543
MAGEH1	0.179018694	-0.475859307	-0.663315771	0.637471621	0.651597688	0.76121428	0.553610572	0.485552214	0.860723315	0.836564609	-0.386738577	0.148646932	-0.193985619	-0.091831802	0.323045445	0.4099014	0.250881541	-0.055608984	-0.302035754	-0.415516586	0.06611346	0.077674416	-0.288089812	-0.652177199
GABRA2	-0.481966023	0.178831123	0.299394083	-0.281375757	-0.356801678	-0.273304644	-0.043885919	-0.225144609	-0.606971667	-0.415891559	0.110000511	-0.406626502	-0.310698526	-0.28985943	-0.356845323	-0.383387139	-0.06658846	0.152278117	0.014404571	0.306950002	0.074858923	0.015085627	0.035133566	0.857855457
GALK2	-0.386666412	-0.079238162	0.519971254	-0.244379988	-0.301957397	-0.166137556	0.165085505	-0.8471683	-0.37141869	-0.428768258	0.21029613	0.031474587	0.193812161	-0.066303639	0.251124276	-0.299644081	0.666763414	0.802503006	0.658048397	0.774147133	0.428699744	0.6361652	-0.129391172	0.240520334
LGALS3BP	-0.300056092	-0.291007645	0.12299105	-0.352251069	-0.419218185	0.172470545	0.417602883	-0.411208106	-0.080904051	-0.070011643	-0.013250285	-0.280686328	-0.035662007	-0.257217093	0.002789228	-0.110210859	0.390366154	0.512197057	0.402814751	0.673248394	0.54780793	0.744264503	-0.017801737	0.018076158
USP6NL	0.219102045	0.033077327	-0.383015274	0.054176124	-0.034197969	0.110134934	-0.005374521	0.644633569	0.198644317	0.343609931	-0.341760327	-0.352069203	-0.374255341	-0.046668841	-0.288712051	0.151904258	-0.618563306	-0.598048125	-0.418437584	-0.348862282	-0.205229602	-0.260533377	0.037971454	-0.030989665
WWP2	0.259760612	0.471009855	0.339367764	-0.335656939	-0.548882211	-0.424099454	-0.185732663	0.056945785	-0.308549625	-0.188084068	0.16266413	-0.250298727	0.146296326	-0.115106793	-0.4516402	-0.366769676	-0.377774243	-0.177511711	-0.118011842	0.190864461	-0.303855186	-0.072069119	-0.110516823	0.276221334
EXOSC5	0.560382579	0.379142536	0.111154921	0.179315371	0.336846654	-0.129313683	-0.1838596	0.163712159	0.267717393	0.196087073	-0.080707094	0.277828637	-0.003529726	0.041175751	0.022628504	-0.140245274	0.073117265	-0.076316377	-0.377786216	-0.396489043	-0.571567438	-0.497918406	0.109696496	-0.287173564
CDAN1	-0.176897012	-0.723013779	-0.794986741	0.364615537	0.531464462	0.644034066	0.175067318	0.265181891	0.411389794	0.299740414	-0.198400958	0.410345083	0.240729299	0.356101627	0.501288375	0.8059669	0.012768628	-0.231351398	0.145134678	-0.375864455	0.411500065	0.152351344	-0.202766577	-0.519031478
PRMT1	-0.543476341	0.057064468	0.395004414	-0.255006949	-0.180538232	-0.260123345	-0.094184892	-0.58426185	-0.644706304	-0.548805846	0.127287813	-0.02025567	-0.029781901	-0.113440628	-0.040431973	-0.28995898	0.268287479	0.467823345	0.297091081	0.396135799	0.202341113	0.109333015	0.167453016	0.662490553
LAMP2	-0.006066798	-0.300523481	-0.098904443	0.390084107	0.225097117	0.548929828	0.708380223	-0.040573196	0.553683556	0.581827021	-0.061620465	0.050620494	0.041868284	-0.414025339	0.123075544	-0.106904568	0.610012267	0.517322483	-0.086987958	0.19016122	0.186256321	0.444429397	-0.325698415	-0.375059735
BTF3	-0.132824391	0.034511974	0.396435525	-0.171989929	0.090751404	-0.178503921	-0.068283117	-0.639620852	-0.254855929	-0.359425522	0.311252895	0.480669328	0.440261354	0.170287771	0.430266994	-0.104728225	0.605515504	0.595142891	0.449248981	0.261639321	0.093373537	0.195753714	0.005160591	0.112578801
BAG3	0.363631187	0.851227402	0.891267693	-0.583384707	-0.623778278	-0.868747332	-0.49892942	-0.263137617	-0.487104295	-0.462892819	0.347795727	-0.185730981	0.128672985	-0.050947124	-0.447037996	-0.706177999	-0.221130954	0.041887306	-0.039437453	0.289346682	-0.530357205	-0.280693453	0.04973746	0.387962089
MRAP	-0.700130547	-0.22788757	0.132873627	0.037754981	-0.024551461	-0.031960766	-0.000257476	-0.534799003	-0.511787094	-0.473618595	0.21506454	-0.084912379	-0.182227919	-0.085360288	0.079477586	-0.041445982	0.314270944	0.404619339	0.348908793	0.319850467	0.451490419	0.204535784	0.092032472	0.544850359
KCNJ15	-0.229911509	0.283829123	0.45764732	-0.296541069	-0.560512024	-0.249672121	0.182902484	-0.187835386	-0.377623472	-0.167505285	0.040960405	-0.617274571	-0.389395832	-0.534238041	-0.541299492	-0.617896426	0.027287531	0.309939626	-0.052068549	0.521578715	0.025141255	0.217763656	-0.04584289	0.617753012
CNGA2	-0.512656994	-0.080344889	0.041763385	-0.015388774	-0.107770624	-0.065297963	0.030674904	-0.206921043	-0.419466584	-0.258699999	-0.418497851	-0.378354228	-0.524819816	-0.10496036	-0.062102609	-0.073688401	-0.008028229	0.116664306	0.152005291	0.221063515	0.258089004	0.10316175	0.190551401	0.644257168
PCDHAC2	0.305523159	-0.167982747	-0.308636813	0.382667245	0.473957061	0.35235109	0.125753366	0.283615724	0.622201926	0.426434607	-0.099645469	0.335338298	0.131708662	0.090136653	0.22811184	0.257552463	0.155439736	-0.0860506	-0.204780078	-0.385659634	-0.101717094	-0.149229632	-0.205820634	-0.701282572
RUFY1	0.520227581	-0.189951181	-0.416576811	0.403404675	0.570109398	0.464653423	0.243473903	0.423310069	0.825380928	0.704064547	-0.103772237	0.436816194	0.213136264	0.085176816	0.322198408	0.316618131	0.171188461	-0.123881563	-0.297236343	-0.489123637	-0.209340049	-0.139015946	-0.134632677	-0.843452075
CSMD3	-0.598749495	-0.094656584	0.224404686	-0.053618829	-0.312737561	-0.023599774	0.261968919	-0.419057427	-0.471607762	-0.271307756	-0.060549463	-0.458480052	-0.380126314	-0.439928014	-0.253304866	-0.334579589	0.241564694	0.461412884	0.185303402	0.535069908	0.384763894	0.354091396	0.078426212	0.670287078
STK19	0.352253018	0.449448001	0.328374696	-0.076391098	0.092801582	-0.527188511	-0.686593646	-0.140372205	-0.252288152	-0.390232239	0.417796325	0.498700418	0.443645583	0.463455499	0.085649512	-0.010761476	-0.170781128	-0.18081115	0.040444257	-0.280990449	-0.460458616	-0.49855112	0.253947197	-0.048868646
CCDC76	-0.161432106	-0.10707859	-0.127147341	0.009895697	0.026688883	0.272476077	0.288476201	0.188697814	0.15380841	0.269281569	-0.302566447	-0.264717586	-0.332155935	-0.405922821	-0.304146771	-0.164292017	0.00093046	0.050820101	-0.341368704	-0.028087337	0.0509283	-0.049327835	-0.067651481	0.092963193
HOXD9	0.275039328	0.043210161	-0.252435995	0.204036608	0.134557675	0.14373075	-0.023323033	0.45848822	0.309450554	0.26736682	-0.159147465	0.036121993	0.070372523	0.010368785	-0.183707692	0.099892672	-0.282620522	-0.384289166	-0.365643734	-0.348340002	-0.235267137	-0.250691377	-0.156683716	-0.293776253
BCL11A	-0.435302581	-0.180736614	0.07950298	-0.304826742	-0.043652977	-0.291383783	-0.469970742	-0.522853041	-0.576176279	-0.707682709	0.208193544	0.242936279	0.126861094	0.576364222	0.460824473	0.325783814	0.015095741	0.06091162	0.702158158	0.188393062	0.3764275	0.16082265	0.637346299	0.297607889
ATP6V1C1	0.210252179	0.50303922	0.337007909	-0.219121413	-0.227555893	-0.261574188	-0.078388695	0.179463819	-0.064700479	-0.006936035	-0.144903955	-0.2601481	-0.145523085	-0.320451953	-0.539121859	-0.51833862	-0.188391583	-0.072276261	-0.445483293	-0.047095346	-0.433364782	-0.352644048	-0.015216162	0.241842447
OLA1	-0.439864228	-0.078814646	0.157701516	-0.203074258	-0.132172212	-0.124801085	-0.050271305	-0.323398333	-0.35565984	-0.37973783	-0.029027472	-0.185224633	-0.232805175	0.057759639	0.080978263	-0.064394485	0.107166499	0.202762726	0.311453897	0.264476818	0.271445302	0.177453293	0.046324924	0.41016963
PCDH1	0.332327244	0.024833364	-0.156295142	0.328400482	0.276012877	0.190473096	0.091460084	0.326253353	0.454695758	0.341953526	-0.171820709	0.129219663	0.052800179	-0.069432438	-0.094052868	0.034159772	0.046806468	-0.129396485	-0.31527078	-0.30097282	-0.211025493	-0.201740727	-0.18202692	-0.524127236
RAET1G	-0.367355924	0.088272081	0.230723718	-0.236537096	-0.163745638	-0.272269899	-0.192057182	-0.284638079	-0.49406162	-0.424068656	0.13326331	-0.204583627	-0.292872729	-0.034268856	-0.074763596	-0.157312407	-0.053148099	0.102140966	0.14461638	0.180364281	0.098990091	-0.047039665	0.450231426	0.541779561
DNAJC3	-0.255807082	-0.130588588	0.081714148	-0.204079616	-0.220042183	-0.10718762	0.013840476	-0.266103799	-0.203220836	-0.17966252	-0.035851466	-0.237656579	-0.241066453	0.140094793	0.260096834	0.065810122	0.013320993	0.097080028	0.380174564	0.324279005	0.289291821	0.294397974	0.008194847	0.218673826
KIAA0355	0.339553201	0.553284636	0.221374138	-0.127706044	-0.084138058	-0.58233068	-0.690984565	0.204207538	-0.313916174	-0.329815016	0.051273139	0.083544951	0.096277757	0.383069762	-0.164638836	-0.040413687	-0.617859296	-0.554325949	-0.170003765	-0.356456414	-0.552300184	-0.620561901	0.237476238	0.208115401
LOC389832	-0.508868976	0.207031779	0.383696878	-0.363761088	-0.389529232	-0.47055564	-0.328388666	-0.418230859	-0.869651498	-0.691109386	0.196451043	-0.209943812	-0.085140861	-0.028517082	-0.233470228	-0.263832664	-0.170062597	0.107542559	0.234392094	0.313540792	0.098895252	-0.041385608	0.257236187	0.926690699
PWWP2B	0.156540972	-0.121541141	-0.102582221	0.101908164	0.116003678	0.232450281	0.227133352	0.172473324	0.410781433	0.302406412	-0.077587047	0.060495103	0.130600469	-0.090290495	0.026220077	0.041139122	0.152643992	0.035119601	-0.078149787	-0.061522729	0.044940303	0.094638761	-0.185784395	-0.441806974
FAM167B	0.309467971	-0.367102078	-0.437776826	0.432622965	0.558839241	0.444191097	0.155766111	0.180622508	0.663364271	0.431254429	-0.063810743	0.510112371	0.305426582	0.340362115	0.567116269	0.531655353	0.25918854	-0.061049789	0.057862919	-0.359185783	0.063249198	0.080068237	-0.253841126	-0.85992
SNAP29	-0.229790128	0.225766119	0.416140768	-0.420234486	-0.643420404	-0.244645965	0.155037104	-0.145130679	-0.330140152	-0.175866335	-0.027511287	-0.673307156	-0.358311245	-0.483547842	-0.561360728	-0.552625657	-0.092032093	0.188003304	-0.030377599	0.523493931	0.097957914	0.22836073	0.020074009	0.486500562
SFRS15	0.031785407	0.373317603	0.634408469	-0.512166578	-0.679886472	-0.610628151	-0.246288504	-0.498471012	-0.480468496	-0.473199078	0.104506884	-0.303453864	-0.020132306	0.098807846	-0.060933057	-0.394659679	-0.035593014	0.231013323	0.458946006	0.646480745	0.013942788	0.310355066	0.121259777	0.331076761
ACSS3	0.269301929	-0.308494529	-0.414159853	0.379373968	0.300166156	0.612436881	0.581934875	0.435089457	0.863400024	0.834424635	-0.471512204	-0.057526361	-0.146132851	-0.201531439	0.136216119	0.158245139	0.172787761	-0.014490103	-0.294853897	-0.171843877	0.035503609	0.186675527	-0.382008183	-0.670573588
PPP1R14B	0.418423915	-0.134700796	-0.392110553	0.408385359	0.683869778	0.307006577	-0.044787892	0.277640358	0.535375139	0.382439878	0.07844198	0.559643751	0.162950366	0.224708321	0.360592764	0.38735635	0.165332839	-0.155315363	-0.246024523	-0.603302631	-0.239363994	-0.344875709	0.177236097	-0.662717838
44531	-0.600362922	0.071570796	0.314387324	-0.276927926	-0.398206342	-0.28133369	-0.044709214	-0.379936167	-0.658761577	-0.501484943	0.038370108	-0.466604361	-0.408183141	-0.191693167	-0.221330995	-0.29541078	-0.024041371	0.220375529	0.21815725	0.436057598	0.247425949	0.164652722	0.105038074	0.862126388
MSN	0.218622232	0.250309806	0.305210964	-0.220732647	-0.321097799	-0.395626648	-0.333589026	-0.140046226	-0.176376517	-0.30057511	0.230177801	0.059507656	0.348039444	0.221363658	-0.064825132	-0.079161452	-0.170325334	-0.11402518	0.221172099	0.144494384	-0.074793251	-0.033773641	-0.030326455	-0.129908055
FKBP10	0.533562507	0.239113555	-0.114309338	0.044677334	0.097002478	-0.051648099	-0.177395701	0.507030684	0.329311982	0.25113474	-0.044396597	0.240412049	0.37470492	0.131102472	-0.11782115	0.063297655	-0.342409451	-0.452396974	-0.354312963	-0.439097984	-0.430281195	-0.448434294	-0.258488712	-0.44190543
ISG20	0.575536348	0.640251279	0.418201783	-0.129478068	-0.190283921	-0.424725414	-0.263305767	0.179556964	0.061258484	0.026462173	-0.026003178	-0.096083275	0.032869146	-0.111143578	-0.377227431	-0.433432386	-0.205960562	-0.166376101	-0.390504065	-0.145794148	-0.598547383	-0.473511025	-0.196854231	-0.075001146
C9orf98	0.068072206	-0.138365541	-0.16930792	0.239158324	0.59029824	0.126595873	-0.185889192	-0.045479851	0.183970867	0.02049214	0.12175961	0.532294521	0.132835917	0.290805265	0.412031256	0.312253206	0.270304114	0.030723437	0.002292771	-0.429813184	-0.062635698	-0.308391638	0.189024316	-0.320262049
GNAQ	-0.139887609	0.258645622	0.547129164	-0.576088232	-0.899141524	-0.336854151	0.201007665	-0.295904192	-0.388242702	-0.228187238	-0.05802917	-0.701681958	-0.188260308	-0.423532412	-0.497510933	-0.602756287	-0.047006577	0.302557718	0.196440401	0.811720853	0.166824481	0.505253985	-0.166126652	0.438058428
ST7L	-0.315721516	0.257204008	0.382461022	-0.294309338	-0.41782711	-0.3683708	-0.173366836	-0.234152584	-0.56992772	-0.459800418	0.151663266	-0.296094661	-0.061051293	-0.208683958	-0.41924011	-0.392903783	-0.130863667	0.105796537	0.037653466	0.293739521	0.005134279	-0.03201169	-0.000261508	0.642008727
TCF1	-0.433960382	-0.727407993	-0.400140724	0.205023266	0.310856843	0.635742564	0.525564022	-0.306703108	0.229296552	0.188845881	-0.152794945	0.217311806	0.020872502	-0.0228225	0.513627245	0.368872466	0.62773654	0.520922804	0.401510661	0.258046529	0.65163233	0.654729685	0.057021595	-0.273468147
PPP1R15A	0.697902697	0.880123584	0.530706786	-0.337431841	-0.43094442	-0.771155703	-0.596173996	0.228226299	-0.209338155	-0.202356132	0.147615155	-0.114200901	0.144563379	0.121011301	-0.44881649	-0.439169681	-0.593115088	-0.45836176	-0.309342256	-0.140240614	-0.786137674	-0.573496329	0.109443612	0.111650484
ZBTB24	0.680825289	0.08589995	-0.249531592	0.230954305	0.340949547	0.178647156	-0.047439957	0.503419735	0.617456505	0.483351051	0.004229106	0.540393389	0.644134646	0.242188325	0.128890184	0.240155398	-0.156864862	-0.384866864	-0.332781147	-0.540059226	-0.430800686	-0.301217109	-0.278748783	-0.742085699
BACH2	0.55782927	0.870046535	0.626928348	-0.301058351	-0.329123502	-0.790753844	-0.644449486	0.048229084	-0.319645396	-0.324656275	0.33780699	0.093950764	0.331629581	0.104140972	-0.432886495	-0.497047621	-0.432711284	-0.280976465	-0.281331255	-0.154497204	-0.770272732	-0.646615879	-0.031567129	0.198233536
APC2	-0.235517995	0.299728286	0.359093236	-0.389138851	-0.391362944	-0.383921509	-0.192808693	-0.173988013	-0.590214928	-0.39772664	0.179363623	-0.231294466	-0.034185399	-0.210407382	-0.398778375	-0.378676956	-0.20811482	0.049074816	-0.052878586	0.205619982	-0.092751392	-0.133432961	-0.004507856	0.662031661
MTMR2	-0.204310837	0.180419301	0.285093105	-0.155737925	-0.42072615	-0.092417509	0.273138921	-0.06786829	-0.216067145	-0.056192441	0.000895947	-0.58230584	-0.397481777	-0.606756438	-0.570310983	-0.5410151	0.069785858	0.261612941	-0.15422144	0.398014693	0.057104883	0.152165818	-0.038092366	0.444449184
Septin 3	-0.232392219	0.249793786	0.463977856	-0.514817674	-0.474633484	-0.491581605	-0.33622572	-0.43268277	-0.650864437	-0.605545476	0.344261677	-0.052400599	0.201381214	0.097706386	-0.121804772	-0.250686875	-0.124497921	0.093575159	0.294514982	0.373629684	0.042950369	0.058730345	0.214791309	0.52939629
IL4I1	0.014886114	0.089326192	0.272276173	-0.356389146	-0.409208295	-0.209005292	-0.080232928	-0.232520407	-0.149845042	-0.24268992	0.0488308	-0.077053291	0.23329051	0.098561273	-0.023748093	-0.114278216	-0.035925893	0.052004747	0.260737537	0.369735677	0.117556527	0.26883235	-0.034869874	-0.056818266
C1orf216	0.451114038	0.081026652	0.073708632	0.029882377	0.226506713	-0.229324058	-0.435036297	-0.157144602	0.146346171	-0.124841931	0.083899002	0.576283991	0.4591019	0.696646155	0.587195079	0.345315083	0.048355208	-0.114487749	0.363349143	-0.185437338	-0.150351073	-0.100187535	-0.018501192	-0.543186997
CLP1	0.505906677	0.260875158	0.12821106	0.247477056	0.325694717	0.099535175	0.188458345	0.197822214	0.568707043	0.548252978	-0.239791937	0.159408503	-0.057293931	-0.155586403	0.059974567	-0.250368529	0.277582184	0.147378984	-0.40228373	-0.234944058	-0.469904474	-0.219408761	-0.181864554	-0.363653207
GPR152	-0.482837048	0.221813689	0.433844263	-0.356165214	-0.508551444	-0.41658337	-0.158115393	-0.397749805	-0.787968611	-0.563020819	0.129343762	-0.404926964	-0.231286339	-0.231195164	-0.379670488	-0.410498934	-0.121119457	0.19739816	0.149731894	0.454338176	0.115188141	0.073290294	0.155294757	0.875592476
MEP1A	0.144945474	-0.062325444	-0.150975882	0.336845403	0.221175216	0.067538711	-0.054651209	0.159210698	0.214737398	0.100381547	0.037929686	0.144702625	0.0787819	0.150616719	0.104323067	0.204603822	-0.018789992	-0.158296089	-0.0130092	-0.213451499	-0.037376249	-0.089323407	-0.148755423	-0.334246068
RSPH9	-0.536292299	0.215889313	0.467194509	-0.351765453	-0.474841755	-0.408689405	-0.133820536	-0.464198238	-0.784473798	-0.592773576	0.145178453	-0.339005692	-0.163609761	-0.222944152	-0.315757425	-0.431446926	-0.036358501	0.28590986	0.198865347	0.472411306	0.134632511	0.084291942	0.114263642	0.920525383
C7orf68	0.661224744	0.06590897	-0.216126306	0.409963912	0.541191691	0.291805525	0.132391722	0.460476213	0.839521354	0.673802832	-0.151512796	0.380114078	0.162964104	0.036835371	0.155151922	0.116349545	0.129385197	-0.154326575	-0.45511874	-0.556353249	-0.435909635	-0.331943353	-0.290807325	-0.828070432
SLC34A1	0.132389596	-0.362614979	-0.321199712	0.224766241	0.460279276	0.345892502	0.085207374	-0.017458062	0.44284283	0.225552029	0.162847773	0.560757849	0.383405129	0.351802506	0.591320609	0.457416827	0.312639797	0.084848527	0.197534301	-0.214291146	0.129588666	0.13974377	-0.220404938	-0.638319232
FLJ32658	-0.479646949	0.258936842	0.500040465	-0.474510678	-0.549321915	-0.44909482	-0.144491519	-0.446285444	-0.812761085	-0.607038992	0.125135935	-0.386273409	-0.189799803	-0.259230901	-0.37969483	-0.475383361	-0.066607272	0.266637801	0.176358958	0.503546499	0.111429756	0.079817228	0.213589005	0.898324842
M6PRBP1	-0.083765505	0.030215465	0.236649271	-0.015598719	-0.135016548	0.175574704	0.469344922	-0.092205463	0.208840381	0.30944082	-0.232390783	-0.340507388	-0.293891426	-0.531997372	-0.255422859	-0.425115776	0.34637219	0.448632352	-0.1738147	0.31508879	0.060128852	0.256159449	-0.191304622	0.073109164
P2RY6	-0.352404973	-0.570418706	-0.314420848	0.291454355	0.404332342	0.487299062	0.344677	-0.228536974	0.243121597	0.136815636	-0.158525355	0.167292182	-0.138173384	0.038680247	0.471431775	0.335228965	0.545410374	0.38551707	0.280028276	0.056521658	0.502072407	0.347708052	-0.24552228	-0.287460272
UBXN11	0.468256924	-0.186163637	-0.409055786	0.445864538	0.610879976	0.403403663	0.083727532	0.389369419	0.770483413	0.52870825	-0.062335653	0.476515817	0.226820402	0.203838266	0.31508201	0.376856251	0.141138638	-0.185232263	-0.251292469	-0.550234078	-0.180759757	-0.222424223	-0.178308912	-0.905001972
POLE4	-0.105069955	-0.354399359	-0.233500498	0.583779575	0.650220574	0.422618308	0.309984299	-0.135539855	0.34388323	0.273601371	-0.018638227	0.375445992	-0.025515649	-0.024576108	0.467374487	0.235744538	0.623870902	0.375774731	0.053601438	-0.178169378	0.159084943	0.083303205	-0.165417091	-0.278270401
RNF44	-0.05307461	0.223850437	0.523285561	-0.383631381	-0.509869543	-0.560512057	-0.363248627	-0.599305372	-0.552017231	-0.647569637	0.256035697	-0.000539113	0.301168667	0.334705257	0.152007674	-0.137809479	0.03180816	0.195372116	0.628037074	0.538663539	0.136442834	0.30945362	0.032992072	0.24085161
MYH11	0.282317985	0.408223987	0.092030273	-0.188388612	-0.23506268	-0.433341094	-0.47949143	0.270236804	-0.223132794	-0.21869802	0.017911427	-0.085713716	0.033517302	0.25488286	-0.214702086	-0.035564998	-0.60669686	-0.535212848	-0.128707461	-0.189302717	-0.388830361	-0.383942387	0.239197746	0.16247328
HTR2C	-0.305904578	0.139631499	0.291334715	-0.187106584	-0.23084239	-0.222462338	-0.065365409	-0.296011225	-0.446011378	-0.351674665	-0.169489857	-0.230466215	-0.210074375	-0.166269478	-0.219681403	-0.274490381	0.068231501	0.235255344	0.102293525	0.281716569	0.083316792	0.068146683	0.129220914	0.535247281
UCHL3	-0.20468626	-0.192976764	0.261301102	-0.153035516	0.186893593	0.082618161	0.125875347	-0.643290968	-0.047663451	-0.200279962	0.217793797	0.516822177	0.453383061	0.059971594	0.442546508	-0.037896327	0.791322221	0.729792027	0.44419714	0.293276531	0.283607902	0.34797949	-0.034742127	-0.119314373
CDH7	-0.385802204	0.046106571	0.114044492	-0.189333725	-0.153136273	-0.218440193	-0.203246259	-0.233758563	-0.554836021	-0.449221239	0.195322019	-0.050099159	-0.011223186	0.069195065	-0.023101346	-0.021928871	-0.114756813	0.028315193	0.173712364	0.111350552	0.101927531	-0.047250553	0.248412869	0.612634905
MMRN1	0.404288479	0.522149919	0.149562256	-0.001191719	-0.083136401	-0.346255197	-0.325059408	0.401336453	-0.011052338	0.049710452	0.117731135	-0.015491641	0.076638434	-0.007564264	-0.376749669	-0.245059943	-0.485672495	-0.430052268	-0.450344379	-0.32318372	-0.622834077	-0.573953488	-0.070640168	0.121150456
SFMBT2	0.430423545	0.002119288	-0.485336314	0.209698209	0.317793923	0.075377117	-0.313045905	0.676864209	0.378593483	0.249668015	-0.10494202	0.158386675	0.038803703	0.419717982	0.081107696	0.493376489	-0.589616084	-0.818678785	-0.316311788	-0.710523887	-0.30432899	-0.505958299	0.010908936	-0.474930454
ARR3	-0.353854012	-0.137864566	-0.051097542	0.109751327	-0.05199179	0.022638404	0.050317866	-0.087638193	-0.177576197	-0.118083063	-0.322748523	-0.245805445	-0.288651754	-0.082146274	-0.065420855	0.007704369	-0.013568271	0.036297425	0.116027498	0.145600842	0.23097184	0.122450076	-0.046703538	0.301012698
TCF20	-0.511411975	0.065694269	0.338447193	-0.445921111	-0.522318561	-0.466877302	-0.362291149	-0.519364386	-0.869693698	-0.796634078	0.277097597	-0.256310662	-0.068207449	0.169155356	-0.092130446	-0.079673777	-0.183375874	0.086956356	0.508579203	0.471421749	0.316020851	0.213985807	0.252964753	0.704546725
ZNF582	0.232809382	-0.358381957	-0.463732677	0.358219672	0.440038158	0.652885883	0.523980861	0.418702683	0.88477207	0.779375893	-0.358706003	0.099015294	-0.088601078	-0.154054312	0.192328998	0.219550325	0.244119194	0.019550247	-0.297280619	-0.27553461	0.041898827	0.094198224	-0.328662657	-0.731664963
MATR3	0.086591156	-0.060686345	0.099902832	-0.028319901	-0.112259291	0.171694607	0.387857837	-0.161730605	0.17447431	0.168095488	0.211786484	-0.097087004	-0.005778889	-0.378698495	-0.091661898	-0.238701553	0.431222922	0.427435434	0.00274554	0.308276833	0.117964025	0.323981107	-0.139274435	-0.239485799
SYF2	0.233400508	-0.285976434	-0.557856408	0.669744596	0.728378872	0.324759814	-0.087510756	0.330856706	0.51679746	0.35246594	-0.284034514	0.459398129	0.03610713	0.509744398	0.603937491	0.63171058	-0.02819484	-0.357481214	-0.032876895	-0.60909072	-0.087320144	-0.255090264	-0.151863784	-0.542564715
ZNF529	0.541592493	0.588803059	0.16612208	-0.102554567	-0.229548611	-0.202702765	-0.059218629	0.641801213	0.218108274	0.362810861	-0.165290831	-0.311274461	-0.065298517	-0.388182183	-0.724395598	-0.486448974	-0.53757223	-0.439704475	-0.78241719	-0.306585754	-0.683839288	-0.571660575	-0.297758398	0.023230155
IFNA5	-0.438988578	0.154165707	0.293918017	-0.410176877	-0.358428333	-0.431280231	-0.355533306	-0.344224251	-0.733476383	-0.640332974	0.078029862	-0.241034883	-0.185771499	0.114132131	-0.120832831	-0.127800071	-0.207459692	0.003024066	0.285853922	0.265035291	0.130002379	0.008187267	0.2936191	0.786246246
LOC643923	-0.373665961	-0.10934319	-0.06278453	0.055888119	0.174527805	-0.006762661	-0.13655408	-0.188964708	-0.342891517	-0.298583544	0.111460294	0.059091809	-0.154644355	0.071608845	0.101230773	0.110871881	0.078709225	0.064085898	0.086290374	-0.071893517	0.145480702	-0.097888461	0.337465936	0.354100827
ACAA2	-0.204120435	-0.274132548	-0.085680672	0.404875762	0.311405415	0.209392977	0.229801565	-0.301647868	0.073114118	0.042045547	0.061967753	0.139635695	-0.110786113	0.014006554	0.412959278	0.099051973	0.477773932	0.36804487	0.243855592	0.112865686	0.242165772	0.260570042	-0.041578462	-0.050126545
HCRTR1	0.100038046	-0.18996149	-0.130570567	0.19399154	0.278332331	0.156442879	0.00316086	0.009979911	0.31655294	0.13148502	-0.006638221	0.228591048	0.089123161	0.141514219	0.229155863	0.240276923	0.181837582	0.028434754	0.086170093	-0.142339195	0.090283899	0.013215838	0.024666535	-0.481087077
MTBP	-0.56068364	-0.191303344	-0.068651827	-0.209333017	-0.308466107	0.044281203	0.160190848	-0.074589463	-0.381626538	-0.263379953	-0.056496293	-0.471407841	-0.354168578	-0.217507438	-0.198271182	-0.047055861	-0.087140485	0.01653209	0.127570305	0.312581834	0.385293811	0.282660106	0.144589772	0.544858589
CREBL2	0.537269134	-0.199658468	-0.495516704	0.554027298	0.663391681	0.507255905	0.221626754	0.523245882	0.912246614	0.723726301	-0.17299736	0.438859213	0.191627225	0.121533154	0.301266656	0.371893388	0.129021049	-0.218851602	-0.364059206	-0.608896779	-0.238314663	-0.216490462	-0.309099186	-0.926187547
PEX5	0.41860333	-0.143142497	-0.515288345	0.628453297	0.537527194	0.587150822	0.431233	0.67368297	0.859016508	0.903329133	-0.332015282	0.041246103	-0.214954558	-0.260640086	-0.04236855	0.151140584	0.003174193	-0.217856505	-0.655487174	-0.54707259	-0.284989672	-0.242251766	-0.304128283	-0.585839603
TDRD6	0.296247108	-0.263025425	-0.580676441	0.470146651	0.428737999	0.365622471	0.001548496	0.541629856	0.545160584	0.437026973	-0.175815629	0.28956027	0.202044461	0.295665163	0.198929351	0.524864912	-0.272999343	-0.494404434	-0.200629739	-0.53655843	-0.082921732	-0.171054526	-0.246622311	-0.620473419
C2orf43	-0.534996054	-0.651352589	-0.237508234	0.16560706	0.291797512	0.592684264	0.577832223	-0.381240097	0.176721572	0.161486897	-0.063508772	0.127135886	-0.066635656	-0.191922791	0.399409252	0.184565523	0.712223402	0.643513227	0.30854839	0.281291836	0.627404054	0.581509526	-0.079789887	-0.108679799
POPDC2	0.035250894	-0.313417622	-0.367660431	0.221289962	0.503374899	0.085454068	-0.359563795	-0.011892006	0.15248024	-0.122432235	0.085688838	0.533592342	0.17444647	0.718920235	0.672706295	0.680913956	0.004197748	-0.253492723	0.343186121	-0.390588859	0.132722324	-0.103375694	0.255940158	-0.452738859
H2BFWT	-0.219072465	-0.256320356	-0.033006197	0.192328428	-0.027516853	0.079935784	0.100176702	-0.219520814	-0.009846006	-0.070603886	-0.079339998	-0.046194114	-0.010021941	0.053016869	0.149122012	0.124527242	0.140808256	0.136824868	0.318565559	0.249952697	0.340095931	0.32949714	-0.074384191	-0.13358797
PDE12	0.405798806	0.576863273	0.45549052	-0.36678539	-0.460704029	-0.205138067	0.209305564	0.281864984	0.169825594	0.334569792	-0.207060228	-0.502191113	-0.202640915	-0.574061794	-0.663839009	-0.738441831	-0.156177703	0.007526401	-0.577206075	0.152577722	-0.498779883	-0.141140914	-0.200338348	0.133967179
ITGA8	-0.0409924	0.257584929	-0.044434875	-0.033194039	-0.254790956	-0.204994386	-0.160979947	0.435873992	-0.191066409	-0.04086589	-0.048198287	-0.443999656	-0.297863794	-0.171260179	-0.512400431	-0.173538934	-0.620328197	-0.513537211	-0.373641878	-0.162954626	-0.236549811	-0.371920466	0.088947163	0.434568304
LEFTY1	-0.6026404	-0.481029541	-0.220078251	0.030733547	0.012935263	0.160010846	0.073135437	-0.311441631	-0.319472761	-0.316877396	0.240702821	-0.101269745	-0.216771628	0.028576787	0.19783773	0.272333351	0.15614296	0.159295195	0.420331256	0.233092755	0.608099266	0.338355779	0.388310128	0.194702569
CDH24	0.111935164	-0.228567707	-0.36296033	0.452511028	0.573617936	0.339869042	0.041918823	0.274298256	0.452939219	0.331173366	0.049742259	0.326019067	0.022289308	0.107307744	0.226031593	0.321874991	0.098875471	-0.160296437	-0.222990562	-0.478064094	-0.059465643	-0.250838702	0.001739031	-0.464526687
PPT2	0.115385643	-0.330165531	-0.315565875	0.479079778	0.432965154	0.415519926	0.261647425	0.131424574	0.584755766	0.395060557	-0.1415062	0.260003404	0.109511209	0.075480784	0.304393081	0.281652927	0.288967665	0.03965552	-0.011900231	-0.206952717	0.129791156	0.074435998	-0.208836367	-0.672733296
LRPAP1	0.578676112	-0.156487915	-0.389500445	0.310153741	0.50151852	0.43798496	0.20440064	0.416889164	0.809209053	0.630387073	-0.099957667	0.457094963	0.308113058	0.13256317	0.287758299	0.327941889	0.161007816	-0.148302092	-0.272638729	-0.457602651	-0.215179397	-0.088128243	-0.162970334	-0.918397701
NGRN	0.005998288	-0.239838072	-0.450209169	0.268843202	0.457067031	0.052478105	-0.435967611	0.14199995	-0.015253004	-0.204677316	0.064945666	0.446726323	0.193468844	0.634464922	0.418868011	0.670936812	-0.258735166	-0.489652205	0.149825886	-0.531553153	0.045291176	-0.295390447	0.219313326	-0.266619915
PPP4R4	0.629958555	0.406540798	0.257002601	0.097496845	0.114874605	-0.290144171	-0.324822652	0.036739004	0.191569347	0.047290471	0.532903245	0.405298031	0.411369117	0.21722468	0.051075629	-0.091409503	0.006805761	-0.079459168	-0.131734819	-0.238813238	-0.515937011	-0.325989117	-0.150586119	-0.436348864
NPY2R	-0.451782115	0.077679156	0.301324249	-0.420918462	-0.350096665	-0.237305981	-0.03934964	-0.364928293	-0.562283739	-0.42634249	0.180779235	-0.296094064	-0.232438757	-0.143633618	-0.128560801	-0.258551447	0.045593461	0.261081163	0.205981745	0.388857035	0.181580768	0.173643752	0.106179161	0.719580457
PSCD4	-0.038695725	0.162839818	0.277109439	-0.046524022	0.013422383	-0.414473288	-0.491127338	-0.370074718	-0.330270696	-0.484068521	0.187044093	0.209362028	0.085150868	0.450207392	0.295100328	0.076485926	0.015148402	0.038529482	0.3804216	0.031564815	-0.02097519	-0.15360505	0.029431524	0.115564912
TRRAP	0.552393217	0.184858271	-0.330220197	0.140664565	0.337650576	-0.077632259	-0.487652893	0.550869323	0.246358846	0.127263586	-0.031063348	0.327659203	0.151388314	0.42546479	0.016757471	0.383145687	-0.544659883	-0.734437006	-0.372395942	-0.753623851	-0.483712364	-0.686113757	0.198871781	-0.413457043
GRIA2	-0.239218162	0.265894775	0.333214154	-0.232695583	-0.326164606	-0.366766433	-0.146507475	-0.245267315	-0.535286525	-0.3722056	0.088197263	-0.329922769	-0.301100586	-0.114610526	-0.187819669	-0.308462269	-0.070860179	0.120673819	0.092899375	0.283534472	-0.037263965	0.03325763	0.200536252	0.697207567
XAGE2	0.07593112	-0.193445275	-0.290670063	0.171493031	0.355890758	0.274140438	0.100638069	0.25206969	0.355948806	0.27595391	-0.349729469	0.111452592	-0.113539265	0.15030207	0.269339833	0.282486699	0.058466423	-0.168418325	-0.112638939	-0.296168934	0.009206158	-0.078177846	-0.047457684	-0.319295651
C22orf40	0.067056506	-0.533510086	-0.514634135	0.405603291	0.603855808	0.574079531	0.23433972	0.035850797	0.550102187	0.350529027	0.012834382	0.487017057	0.167965919	0.189236707	0.511656688	0.523818558	0.401729172	0.117891276	0.087858559	-0.279049033	0.252545533	0.141790034	0.043626502	-0.754746084
BRUNOL4	-0.28806489	-0.015721617	0.197524115	-0.207878338	-0.164984594	-0.153676339	-0.112883232	-0.345492612	-0.360893444	-0.363586798	0.155880895	-0.046487253	-0.032662822	0.057145578	0.097371163	-0.062886241	0.116651748	0.185723548	0.254116635	0.261683025	0.194696222	0.141113553	0.13430081	0.294597582
GRINL1A	0.256985383	-0.284476327	-0.420921592	0.442861882	0.400699196	0.662578481	0.637452633	0.47804004	0.924198727	0.881395723	-0.401533878	-0.054661643	-0.229153734	-0.334801132	0.053336823	0.079373042	0.259969112	0.052352411	-0.42998039	-0.249290917	-0.024253194	0.076451317	-0.366797992	-0.669605844
OMP	-0.518715544	-0.085250771	0.110571942	-0.070043035	-0.087468323	-0.105098962	-0.075962489	-0.287234487	-0.485067121	-0.380970612	0.057283668	-0.093473016	-0.096440462	-0.07200695	-0.056612093	-0.065196711	0.049286592	0.170125446	0.184212501	0.196957294	0.24792987	0.065347457	-0.01588405	0.539702126
SGK2	-0.531935271	-0.306161792	0.205005951	0.014518591	-0.095521843	0.133716816	0.314613721	-0.590254959	-0.185671093	-0.195217817	0.159440177	-0.118678258	-0.097712366	-0.233493053	0.130442338	-0.135284963	0.571860193	0.638516114	0.402936251	0.52084029	0.542623636	0.523229814	-0.173992569	0.184596345
CPSF4	0.066336076	-0.221595249	-0.29808433	0.04816542	0.461132495	-0.047229612	-0.564664174	-0.086019067	-0.052776493	-0.30941096	0.228275195	0.749884419	0.487122612	0.814817838	0.645756257	0.693329541	-0.084539179	-0.295758778	0.361279768	-0.441504797	0.05272804	-0.245551169	0.185982199	-0.357091287
ARID1B	0.348483878	-0.144449372	-0.101878884	-0.03564074	-0.096039858	0.15505489	0.159854634	0.095030905	0.431577072	0.262966311	-0.008338123	0.07877077	0.287728994	0.162916135	0.183537884	0.186339749	0.034707128	-0.05234116	0.166695301	0.102698128	0.102326609	0.340085733	-0.314012888	-0.685193296
HSPA1B	0.403838145	0.812622069	0.749260269	-0.527914681	-0.582647025	-0.799268657	-0.49298714	-0.126879638	-0.432136624	-0.390893839	0.211984904	-0.238500809	0.016075031	-0.050937276	-0.505683497	-0.627748268	-0.332300993	-0.074355666	-0.122793422	0.196891899	-0.551388962	-0.322752401	0.154264854	0.323881429
FAM108B1	-0.122469162	0.262285164	0.558581045	-0.531035029	-0.76721261	-0.233904916	0.314348817	-0.311854597	-0.31784587	-0.132978642	0.107259142	-0.588013374	-0.147110369	-0.546197318	-0.496399647	-0.675903659	0.132165548	0.452933969	0.082378991	0.764635676	0.093930254	0.486589851	-0.137770493	0.419264027
BTNL3	-0.114435166	0.248222477	0.369558807	-0.210343573	-0.231045561	-0.233614289	0.020939752	-0.180617821	-0.266547847	-0.159491721	0.054900128	-0.265836668	-0.218557157	-0.254717512	-0.248600438	-0.385181878	0.066293206	0.20429347	-0.044443035	0.229602085	-0.083711656	-0.006968937	0.131587283	0.439610488
MCOLN2	0.117948123	0.104798717	0.142739962	-0.208059734	-0.22887218	0.093047446	0.353813262	0.114620889	0.238656826	0.266677535	-0.464735136	-0.387277655	-0.268102055	-0.440916772	-0.290716836	-0.359459232	0.147646422	0.175252529	-0.22489508	0.215785105	-0.014465923	0.104004435	-0.232290001	-0.082364422
RPS27	-0.046909214	-0.339869926	-0.471523646	0.610905742	0.454775094	0.611235681	0.547593164	0.339764455	0.525828801	0.615663249	-0.205434565	-0.058031379	-0.276019311	-0.407670734	-0.018291977	0.096865967	0.251255542	0.09323574	-0.382883477	-0.261587564	0.07735856	-0.003902371	-0.161753804	-0.251757621
LY6H	-0.058098543	0.139910968	0.167913186	-0.063985339	0.000483902	-0.260227972	-0.255886201	-0.168941076	-0.336238694	-0.315418558	0.110384837	0.108702239	0.056056201	0.08702903	-0.025714793	-0.052917576	0.015315655	0.036578528	0.093109967	-0.019431002	-0.062949606	-0.16673791	0.077923667	0.188314073
LOC340069	-0.492989185	-0.003431011	0.152176081	-0.292896976	-0.38270323	-0.188892485	-0.075000768	-0.269003073	-0.595279272	-0.412124208	0.134201842	-0.317447886	-0.181352382	-0.140865556	-0.239537159	-0.154171027	-0.152637435	0.100207189	0.18712059	0.345379102	0.241486399	0.174653177	0.104347141	0.724015548
C3orf70	-0.198161307	0.245987653	0.381952655	-0.38475205	-0.677004696	-0.33848692	0.034960365	-0.171792226	-0.477354372	-0.324441967	0.132190674	-0.513327174	-0.103139859	-0.365915152	-0.52613646	-0.473500373	-0.166541648	0.127932998	0.084937144	0.510157726	0.084632839	0.17935087	-0.120209898	0.515799323
RPN1	0.248022066	-0.154613067	-0.526663106	0.616869111	0.564970683	0.17573063	-0.205986256	0.464217914	0.367651886	0.297658304	-0.198180128	0.243097274	-0.10957562	0.405958985	0.309721992	0.545018981	-0.331134973	-0.587319492	-0.189410651	-0.643265033	-0.186992462	-0.407115176	0.048078447	-0.385840668
USP50	-0.521775451	0.112070196	0.158230577	-0.142867984	-0.344323546	-0.219746383	-0.072984061	-0.085712146	-0.612998058	-0.371520861	0.034308492	-0.516370096	-0.41759791	-0.304698452	-0.469730395	-0.278279478	-0.279931412	-0.026648253	-0.070652094	0.199962593	0.111054985	-0.068650337	0.032487587	0.86495271
PCNXL2	-0.392749869	0.197558269	0.222713261	-0.306146078	-0.470863244	-0.295859997	-0.087831335	-0.060979171	-0.608638819	-0.334580892	-0.035136628	-0.590631366	-0.467718701	-0.299279558	-0.482175382	-0.328261531	-0.318022899	-0.045405613	-0.051955177	0.282549868	0.054922661	-0.018500724	0.265744394	0.853629625
ARRDC4	0.132883731	0.310203735	0.409543497	-0.465307337	-0.57188102	-0.143215429	0.278313211	0.001231367	-0.022063279	0.123179336	-0.302402339	-0.453411622	-0.049550948	-0.449755731	-0.451703859	-0.563675277	-0.021298787	0.199577546	-0.152894614	0.429136088	-0.098587564	0.207630892	-0.180843976	0.183545587
ERC1	0.376143303	-0.212103693	-0.287022215	0.319893871	0.238414153	0.467018864	0.44958699	0.343587528	0.81767958	0.697723642	-0.2451782	0.056716014	0.048002724	-0.145783391	0.098082686	0.110051333	0.18708375	0.01900918	-0.210782223	-0.137762032	-0.012758001	0.162772172	-0.415839272	-0.791690362
GPR177	0.492724786	0.086372438	-0.299155551	0.303493496	0.215957759	0.414155982	0.43602925	0.735647961	0.748412705	0.863376461	-0.390250218	-0.195734475	-0.248668124	-0.468511792	-0.354759064	-0.146833681	-0.112588509	-0.22305994	-0.768033083	-0.388784088	-0.396556784	-0.260236133	-0.314871162	-0.417840097
CRAMP1L	0.405637205	0.452965559	0.42736878	-0.281243964	-0.324047591	-0.495277909	-0.419351067	-0.177471226	-0.252221833	-0.293771253	0.40762757	0.150153738	0.379708582	0.167362237	-0.155540301	-0.232183737	-0.139875761	-0.022094376	0.084326208	0.116203093	-0.323727162	-0.131243903	0.155414412	-0.050194435
BMP5	-0.218474672	-0.468704103	-0.260750175	0.176479182	0.061074653	0.342354352	0.337773038	-0.141543047	0.136980151	0.073608023	-0.153468996	0.02650906	0.068604095	0.055192754	0.348210757	0.29537331	0.328143698	0.21541453	0.389646284	0.248941817	0.500672014	0.519421237	-0.262175111	-0.240052257
ATP5G2	-0.35825325	-0.45595949	-0.190006597	-0.28401161	0.219282967	0.291887583	0.129005973	-0.323917174	-0.042731533	-0.122585242	-0.022424438	0.348349547	0.146846376	0.219512826	0.512310301	0.353483945	0.41973524	0.349739496	0.415547542	0.115099618	0.436396285	0.371826444	0.302387855	-0.063386264
CRLF3	-0.687140858	-0.339845981	-0.012623417	-0.149267002	-0.167526624	-0.012154119	-0.041075581	-0.424385193	-0.512190667	-0.498047631	-0.07332047	-0.210323152	-0.235465038	0.076702792	0.11090874	0.153824489	0.072835317	0.186307063	0.472977677	0.348408936	0.590110269	0.290616792	0.123129064	0.41850033
LIG3	0.120758293	0.159085043	0.077002744	-0.252710257	-0.401590035	0.071632068	0.337812312	0.259372125	0.075217381	0.321614124	-0.1222899	-0.575749937	-0.391895568	-0.596502709	-0.614357133	-0.401348837	-0.177031845	-0.001341298	-0.416254882	0.190882949	-0.103130085	0.095731634	0.037715914	0.150095401
C15orf40	0.382937764	-0.329717367	-0.546254786	0.56066348	0.610505999	0.653772351	0.441703281	0.517556284	0.967027898	0.831436225	-0.296453368	0.275572557	0.045442161	-0.034149133	0.275679145	0.334328264	0.210328691	-0.106848169	-0.353519543	-0.473848557	-0.082038758	-0.041410807	-0.349994388	-0.871295528
C1orf43	-0.192398873	-0.558007097	-0.404166164	0.699423261	0.660839795	0.718610719	0.625296756	-0.042198593	0.577877571	0.532999093	-0.199916983	0.269055686	-0.081606979	-0.18555487	0.435855631	0.24494325	0.708106958	0.464233218	0.000293136	-0.093855467	0.317043505	0.308239343	-0.257446606	-0.416419899
GABRB3	-0.145381968	-0.144342356	0.12192142	-0.185555719	-0.252080887	-0.020510788	0.08949989	-0.306941547	-0.085180536	-0.110255783	-0.066472134	-0.067464391	0.084523724	0.060440825	0.156245597	-0.002861627	0.162410461	0.259200027	0.380357028	0.401570727	0.313706584	0.393750166	-0.044154818	-0.028458398
PATZ1	0.147792637	-0.069721792	-0.140400634	0.367645357	0.434914993	0.070575861	-0.123966461	0.025433566	0.167422592	0.038810658	-0.000586493	0.376714493	0.135048525	0.234909004	0.282476848	0.256552887	0.172968893	-0.015389282	0.03011913	-0.311834226	-0.078647095	-0.169528121	-0.07368655	-0.304241714
LIMK2	0.681745477	0.868863788	0.66051137	-0.284119926	-0.348483068	-0.629035419	-0.366270067	0.093683978	-0.080742698	-0.036333723	0.229933464	-0.078413728	0.127905499	-0.158618481	-0.521786688	-0.65864659	-0.255000608	-0.104110836	-0.43186085	-0.043640632	-0.785445485	-0.489296825	-0.005129532	0.055716155
CAMK2N2	0.116880018	0.153679657	0.289059436	-0.198284799	-0.249651487	-0.149280364	0.010561875	-0.183951037	-0.081786686	-0.095315114	0.192584931	-0.002627112	0.192840166	-0.107028505	-0.13091201	-0.236678226	0.127772369	0.207768493	0.065372251	0.267595949	-0.038000406	0.163817711	-0.005602018	-0.08114653
LACTB2	0.113437598	-0.060721266	-0.094110886	0.431128085	0.207712829	0.290928518	0.337526648	0.197604182	0.390674496	0.439447064	-0.043733469	0.016255222	0.059021169	-0.25771436	-0.083241078	-0.071353428	0.126801566	0.057696321	-0.285579877	-0.11705351	-0.084633661	0.020836004	-0.368659783	-0.216184292
WWOX	0.474925044	0.050907032	-0.145644525	0.038134182	0.091641326	0.155445378	0.078990919	0.408919289	0.516305443	0.411229305	0.04886904	0.108335483	0.198573271	0.046549308	-0.027995277	0.090532539	-0.133293849	-0.272285192	-0.282699602	-0.278146365	-0.237024195	-0.101285673	-0.235129223	-0.585410153
TSHR	0.323173098	0.509990544	0.393439067	-0.038934591	-0.233251386	-0.624452714	-0.586068409	-0.090021034	-0.321981477	-0.359322388	0.343097722	0.105713508	0.279945151	0.286069055	-0.115127739	-0.172137629	-0.369735372	-0.242146745	0.058011649	-0.059269783	-0.40998911	-0.374274926	-0.16412348	0.138030311
CDCA2	-0.625865601	0.070264522	0.409482123	-0.356597908	-0.52984959	-0.322820201	-0.001101419	-0.513251647	-0.744439743	-0.568622674	0.095431537	-0.510682019	-0.352524868	-0.245084203	-0.227096454	-0.366994799	0.054267399	0.338748663	0.331318476	0.621645491	0.331382021	0.316700727	0.188945641	0.893675544
TCP1	-0.174129792	0.138025293	0.5969737	-0.298034734	-0.284437733	-0.219898725	0.152846061	-0.653482223	-0.264644576	-0.286013476	0.220584984	0.05693215	0.237270534	-0.235487563	0.013811232	-0.492266354	0.592648303	0.753622589	0.363807956	0.612148869	0.152703617	0.372008244	-0.110735522	0.201846581
DYRK1A	-0.227269285	0.125130667	0.573300936	-0.473141646	-0.688441965	-0.442684133	-0.047869602	-0.669330354	-0.533358876	-0.516243203	0.167889783	-0.292128332	0.056171488	0.046038909	0.046227503	-0.316200573	0.15907428	0.426253315	0.657043111	0.831263573	0.314142588	0.594832654	-0.072887719	0.363680059
LOC642181	0.105705581	-0.194231048	-0.196747197	0.011343393	-0.049984706	0.148692531	0.08357349	0.195007867	0.266115785	0.174126899	-0.011923629	-0.096150999	0.00788177	0.066904357	0.002800661	0.222819831	-0.117192277	-0.201949458	0.068213446	-0.00583239	0.169957113	0.19763897	-0.036270683	-0.419611515
RAB31	0.107580875	0.347048679	0.44340315	-0.059187677	-0.047183656	-0.404808983	-0.248584482	-0.304068955	-0.211539002	-0.265976591	0.161516059	0.048029205	-0.038944439	0.0483986	0.059056815	-0.271116026	0.171207307	0.219139063	0.109520689	0.085907338	-0.203329234	-0.211678453	-0.031334784	0.164215841
SYN1	-0.004559216	0.197876951	0.36134239	-0.321771156	-0.394755653	-0.108249562	0.237198141	-0.086219046	-0.045123173	0.072171875	-0.166185796	-0.381700064	-0.13865644	-0.432730339	-0.357579649	-0.488059862	0.085818487	0.26116538	-0.112553041	0.379870357	-0.033608812	0.18693513	-0.247360847	0.181900007
GTPBP8	0.608884383	-0.081562584	-0.36827722	0.412301081	0.516072169	0.449274472	0.275265416	0.553125626	0.910335306	0.768942123	-0.176805839	0.382413444	0.276080459	0.021384076	0.180474323	0.219314502	0.097676393	-0.196169922	-0.428295715	-0.528319781	-0.322194332	-0.186833214	-0.378550926	-0.869323664
GABBR2	-0.405181581	0.104271184	0.28105536	-0.281247686	-0.405911793	-0.281707262	-0.098571182	-0.32352889	-0.546512976	-0.401447018	-0.095731773	-0.389199333	-0.271266973	-0.166165002	-0.239118685	-0.279258429	-0.111778847	0.154071778	0.169384281	0.378620281	0.175451246	0.107044868	0.171808372	0.676346607
STX1B	-0.580329083	0.04571875	0.473322602	-0.337158629	-0.547204531	-0.335842469	-0.013092192	-0.620340388	-0.706038081	-0.579546016	0.102048788	-0.314818129	-0.047813905	-0.125057389	-0.126050766	-0.341202737	0.117786601	0.435467797	0.484810784	0.703753218	0.355746901	0.424907237	-0.06098834	0.729310261
RDH13	0.086415818	-0.024743989	0.134082979	-0.10010258	0.166676431	-0.210602203	-0.403803284	-0.421004745	-0.18766445	-0.401328434	0.435666034	0.703298315	0.69370545	0.555879114	0.504148323	0.277220647	0.19790248	0.109899182	0.455228536	-0.028958175	0.033588112	0.001429848	0.333482588	-0.243082509
ENPP5	-0.337788354	-0.266699855	-0.243272476	-0.064667665	-0.126184964	0.255832954	0.306927329	0.180627741	0.048547383	0.141470034	-0.459974685	-0.406401978	-0.350574958	-0.233843498	-0.124819257	0.033390089	-0.081778177	-0.050098637	-0.029672864	0.139064487	0.312365705	0.221851033	0.067419777	0.18829654
ATP6V1C2	-0.452477514	0.021221961	0.183578361	-0.198971367	-0.103618496	-0.290765645	-0.27912454	-0.413294571	-0.625449611	-0.564564548	0.283408758	-0.07080295	-0.218261732	0.068770116	0.02741288	-0.065141507	0.033653605	0.157073712	0.28653848	0.193878563	0.171731662	-0.016322139	0.756830038	0.592779325
SLC7A3	0.136403712	-0.106457546	-0.209098124	0.431677052	0.410562825	0.107115452	-0.100602953	0.113086357	0.238474599	0.114952058	0.131101271	0.320710965	0.093489485	0.244479031	0.270781783	0.280901694	0.075793487	-0.143419977	-0.020031068	-0.334114209	-0.065085925	-0.192059975	0.000203779	-0.34925675
PPP2R2B	-0.432906352	-0.290466324	-0.333178796	0.097669075	0.239642271	0.074273669	-0.217856539	0.031029515	-0.217320338	-0.28378523	-0.085740515	0.102005033	-0.085544648	0.313401299	0.235675641	0.400408465	-0.183331464	-0.272356063	0.166300657	-0.23292803	0.252388007	-0.15608087	0.234076626	0.246659408
ATP2B3	0.249805948	-0.218618769	-0.29344573	0.537963323	0.601202875	0.297686405	0.039825482	0.15521902	0.565756175	0.361720116	-0.084370175	0.453395902	0.170458136	0.238486973	0.425645134	0.358972323	0.238109637	-0.049755394	-0.050431119	-0.416821245	-0.05176406	-0.152642997	-0.21765719	-0.682973061
ASPSCR1	0.017860859	-0.386314059	-0.503177142	0.074073136	0.109613953	0.376506057	0.118381912	0.309007386	0.217526599	0.251341674	-0.027393833	0.18548607	0.308268472	0.108862773	0.065987531	0.452200415	-0.203560503	-0.262941607	-0.01145418	-0.188879035	0.204130797	0.122211513	-0.090416061	-0.339515901
LOC650152	0.409869967	-0.202041227	-0.490137687	0.788776065	0.714289545	0.505611215	0.267673418	0.460097161	0.808824091	0.725479945	-0.198258968	0.318517065	-0.027763736	0.020983536	0.286488981	0.312770007	0.174182028	-0.140362368	-0.381336776	-0.571572558	-0.22194567	-0.22570842	-0.342737665	-0.688558599
HIPK1	-0.200635089	0.068775763	0.110147833	-0.365901774	-0.376559444	-0.296166499	-0.262696092	-0.114867	-0.481417811	-0.398303223	0.210273099	-0.208569111	-0.024744939	0.181466801	-0.070046231	0.034881502	-0.357143908	-0.205434463	0.218428676	0.179565585	0.100272434	0.080191441	0.242812084	0.398991655
SUCLA2	-0.329014459	-0.178659631	0.348395635	-0.413595236	-0.359937849	0.164230303	0.565497549	-0.561570813	-0.060110368	0.000546549	-0.114304031	-0.232033838	-0.075033045	-0.453262164	0.006558936	-0.402843032	0.681590503	0.842316874	0.329767326	0.777586266	0.446983608	0.735969587	-0.053750658	0.121349018
PAQR4	-0.144638062	-0.526773405	-0.348417004	0.085248305	0.092912701	0.438012331	0.35700986	-0.049035967	0.265646279	0.207319236	-0.154906525	-0.006977129	-0.034633192	0.017343044	0.30129787	0.36479771	0.268113103	0.157114227	0.28483796	0.166386491	0.500499506	0.495090679	0.000425987	-0.383868959
CSRP2	0.12017923	-0.074824543	-0.262630096	0.31510374	0.542283431	0.310122333	0.163873556	0.296253586	0.412697194	0.38961927	-0.309793605	0.189418627	-0.190236728	-0.121708836	0.086253412	0.088585011	0.191232211	-0.027911432	-0.388091493	-0.462621339	-0.182699317	-0.344721327	-0.026643049	-0.221404832
WFDC1	0.505666124	-0.074743041	-0.397633635	0.320590202	0.535816234	0.185906153	-0.190793764	0.450788922	0.541464225	0.327718165	0.111512938	0.557771483	0.378464413	0.43960229	0.342502624	0.48123803	-0.13115121	-0.447865517	-0.172824975	-0.656606406	-0.278569467	-0.368903784	-0.047870139	-0.752342487
TTC17	0.325301509	-0.202147571	-0.290133786	0.09711266	0.179009286	0.052908315	-0.223572251	0.085896614	0.287500911	0.084277477	-0.075889466	0.349596056	0.274272247	0.644578139	0.535885278	0.566733848	-0.145753797	-0.300888323	0.33420569	-0.180446187	0.06005683	0.108527687	0.078642869	-0.621822159
C14orf11	0.348278729	-0.133128874	-0.155102531	0.318962034	0.358924144	0.463998785	0.515166912	0.199760187	0.749860958	0.698818727	-0.227053569	0.17384772	0.050095806	-0.2355429	0.178178728	-0.022589258	0.463479345	0.274275485	-0.244707044	-0.116853951	-0.097969675	0.148246886	-0.413975526	-0.585499358
CAB39L	-0.035584989	0.465107078	0.267853039	-0.219497514	-0.390468714	-0.406708565	-0.196471938	0.189729324	-0.443227628	-0.223812399	0.162979665	-0.481569095	-0.338554408	-0.315948365	-0.63392808	-0.441765929	-0.453699489	-0.251522713	-0.339247288	0.02038307	-0.318759216	-0.339098311	0.228848935	0.638664083
P2RX2	-0.370994489	-0.144451692	-0.047110403	0.02241883	0.137442399	0.080684384	-0.006197308	-0.194467958	-0.288942875	-0.171016206	-0.017646565	0.120629441	-0.003860986	-0.044612999	0.053566251	0.033981444	0.104852266	0.156298792	0.040358972	0.001061339	0.133287244	-0.035358809	0.216146913	0.354795571
DDB2	-0.388717028	-0.303812738	-0.193489958	0.096520692	0.068788275	0.040681971	-0.127111033	-0.164275137	-0.252840344	-0.2512962	-0.046629821	0.01794739	-0.078287897	0.29918272	0.292916417	0.334121906	-0.083707518	-0.068293608	0.361428493	0.051780097	0.347515333	0.157740498	0.235407649	0.206648618
CLCN3	-0.340246839	-0.586086798	-0.414423532	-0.081960306	0.065065719	0.607528784	0.554048876	0.047115417	0.275599565	0.33722276	-0.286284708	-0.041638771	0.019160428	-0.184656879	0.161305827	0.24077906	0.233932012	0.211156457	0.098511658	0.158477517	0.503961251	0.496444016	-0.153919646	-0.148418393
PPPDE1	0.317750702	0.260529088	0.135421484	0.035994844	0.162079387	-0.078984863	-0.007094061	0.116758657	0.243639607	0.208271631	-0.12720276	-0.006752066	-0.209423223	-0.090088087	0.018932817	-0.214980687	0.123927803	0.023137013	-0.276428535	-0.181372209	-0.338179571	-0.301483542	-0.045948767	-0.149093919
INTS4	0.276226904	-0.146718625	-0.39947322	0.355560939	0.56369718	0.015250733	-0.451309526	0.181823642	0.200457255	0.011672177	0.05154055	0.633089467	0.316893262	0.710454127	0.579042154	0.661104371	-0.197613555	-0.440514249	0.121646742	-0.609644421	-0.141189345	-0.405043959	0.014660562	-0.456683367
ZC3H6	0.308325765	-0.176758265	-0.616778436	0.282091634	0.260263138	0.511717485	0.322420273	0.789427656	0.627881503	0.694131816	-0.452543751	-0.122551946	-0.180024504	-0.125679672	-0.133785246	0.268112266	-0.356212724	-0.526906325	-0.571694808	-0.490483432	-0.178288774	-0.173561741	-0.093410945	-0.418993842
AMPD3	0.111416295	-0.238053307	-0.319040342	0.18567225	0.377880443	0.34893537	0.15146588	0.182113611	0.385950797	0.269548569	-0.074234742	0.272216351	0.138899681	0.011460066	0.152694477	0.230794371	0.16494658	-0.034025532	-0.132769345	-0.290192068	0.035945937	-0.059351382	-0.126719843	-0.462154802
ALG11	-0.396716536	-0.036244819	0.482422	-0.45480492	-0.693590794	-0.104268149	0.396589927	-0.561761284	-0.34353947	-0.270247974	0.054907433	-0.502256917	-0.08642594	-0.417607771	-0.20985551	-0.480652955	0.381707713	0.639964051	0.426501694	0.921819453	0.469720256	0.75569507	-0.226647652	0.352922566
RIN1	0.382488725	0.561503361	0.380240842	-0.290801117	-0.121150891	-0.609315215	-0.65768607	-0.023873611	-0.280470346	-0.362425951	0.163811501	0.185621663	0.168571672	0.314501229	-0.132560173	-0.164851782	-0.349070634	-0.28280504	-0.059620428	-0.189982984	-0.505224336	-0.506401503	0.600032894	0.065527559
RHBDL1	0.393532807	-0.244567691	-0.416393193	0.335990563	0.468942477	0.491655779	0.280931133	0.40765469	0.806223092	0.623089466	-0.133670059	0.330363812	0.194924349	0.034464406	0.218709386	0.297340762	0.154786247	-0.117157165	-0.261384291	-0.405463512	-0.084333785	-0.052023032	-0.209174647	-0.850858035
ZBTB8OS	-0.094245655	-0.495442733	-0.435311755	0.529102258	0.64888474	0.608449896	0.454818104	0.056884419	0.545182951	0.458874549	-0.250019372	0.293978927	-0.081733783	-0.027042741	0.483572032	0.342558491	0.55649846	0.2973842	0.02310935	-0.209712379	0.240110081	0.180427944	-0.401821731	-0.416258962
[truncated: 19,517 more rows]
