# Supplementary material for: Bioinformatics Analysis Explores Potential Hub Genes in Nonalcoholic Fatty Liver Disease
Source: Front Genet. 2021 Oct 29;12:772487. doi: 10.3389/fgene.2021.772487 (PMC8586215; doi:10.3389/fgene.2021.772487)
Supplement: Supplementary file 5 [file Table2.CSV]

Table S2 Expression of the overlapping DEGs in GSE89632
symbol	GSM2385720	GSM2385722	GSM2385723	GSM2385724	GSM2385725	GSM2385726	GSM2385727	GSM2385728	GSM2385729	GSM2385730	GSM2385731	GSM2385732	GSM2385733	GSM2385735	GSM2385737	GSM2385738	GSM2385739	GSM2385740	GSM2385741	GSM2385742	GSM2385743	GSM2385744	GSM2385745	GSM2385746	GSM2385747	GSM2385748	GSM2385750	GSM2385751	GSM2385752	GSM2385753	GSM2385754	GSM2385756	GSM2385773	GSM2385777	GSM2385757	GSM2385758	GSM2385761	GSM2385763	GSM2385768	GSM2385774	GSM2385776	GSM2385779
ACTG2	11.836578	9.581289	11.401886	9.09927	10.598052	10.618744	13.29295	10.108393	9.817907	10.833424	11.3004265	10.037827	10.917741	10.960259	10.78865	10.238847	9.767005	10.890977	9.092395	9.69659	9.023322	10.555436	10.462337	9.743326	9.249684	10.264508	9.708928	10.635078	9.941901	10.566626	8.920714	9.933686	11.685483	12.223901	12.804537	13.192891	11.873939	11.544008	11.817569	13.420244	11.268656	12.41271
ADAMTS1	10.959159	10.673508	10.877558	10.822287	10.334559	11.5535755	10.952453	11.196813	10.909794	10.764597	10.109142	11.036405	8.920857	9.9714775	10.071733	10.575969	10.380758	10.654726	11.350403	10.384306	11.061951	10.618395	10.999128	10.413957	10.651816	10.32211	10.715851	11.089282	9.931803	10.928324	10.707668	11.019316	12.847272	12.817023	13.442293	13.410868	13.363497	13.234737	13.048452	13.032599	12.98798	13.139385
CDH19	11.391837	10.846247	11.649665	10.880996	11.054761	10.933422	11.088546	11.232891	11.007093	11.713997	10.938401	12.256102	10.763082	11.19359	11.204593	11.305238	11.328883	11.997555	11.343505	11.502907	10.698915	11.809432	11.115481	11.351009	9.9113655	11.461596	11.462762	11.18746	11.502292	11.910108	11.078692	11.02927	12.79079	12.405984	13.143236	12.853642	13.205159	12.630837	12.552376	12.102828	12.485568	12.593491
CRISPLD2	10.85076	11.40053	11.987429	11.109122	11.2035055	10.672339	11.378985	12.135733	11.588942	11.844139	11.908726	12.3846245	11.624465	11.833776	12.111273	11.639822	11.883211	10.887295	12.88518	12.169146	11.506615	11.667172	11.736895	11.930702	11.166756	11.142189	11.799265	11.987429	11.538568	12.792643	12.172949	11.861843	13.48507	13.472152	13.8331	13.549727	13.574351	13.415761	13.543854	12.877409	12.978767	13.410511
CYP7A1	13.434886	13.768309	12.485792	13.792668	12.365715	13.984044	14.207332	14.229595	12.556618	12.733929	13.964323	13.85137	14.436756	13.963305	13.960381	11.740511	13.338535	13.361064	14.315761	14.211148	13.576059	12.556	14.262104	13.646741	13.767539	13.452518	13.856345	13.65712	13.131918	13.577073	13.570917	12.993633	11.33143	12.214639	9.741213	12.370309	9.113229	11.684064	9.132731	12.116985	10.187355	11.707225
DPYSL3	11.836	11.283278	12.685053	11.098364	11.869972	12.085512	12.294366	12.598639	12.162258	12.551885	12.532602	12.506165	10.659573	12.323391	12.271238	11.608257	12.442931	11.811689	13.133012	11.826783	11.714494	11.527429	12.00707	11.573677	12.479269	11.142931	12.15241	12.487629	11.973392	11.688988	12.130228	11.72352	13.144969	12.922408	13.284879	14.141526	13.143767	12.688578	12.439846	13.217369	13.015903	13.625829
FADS1	14.722722	14.236338	14.714795	14.850767	14.947229	13.290969	13.876934	13.37546	13.211023	14.839887	15.228446	14.5594225	13.269439	14.887015	14.805809	14.164469	14.692494	14.406453	14.747288	14.908149	14.24444	14.631817	14.3652935	14.108578	13.571649	14.675502	14.822008	13.263536	14.473978	14.196957	14.972373	14.296828	12.66154	13.81661	12.771015	11.85228	12.460592	12.791027	13.406988	13.270697	14.439636	13.250339
FADS2	13.148075	12.663061	12.761232	11.714494	12.854437	11.707617	12.24248	12.16976	11.812269	13.584993	14.192362	13.871839	13.631477	13.914178	14.147842	12.282926	14.011006	13.6285095	13.920698	13.217988	13.017025	13.235957	12.281139	13.364477	11.35718	13.815259	13.676339	13.010121	13.302935	13.478672	14.307107	13.507837	11.645053	13.006491	11.518812	9.93801	10.909799	10.718365	12.31385	12.52802	13.575726	12.598162
FGF14	7.8685064	8.578727	8.35265	8.455411	7.813182	7.746903	8.35974	8.597743	7.9568586	8.41053	8.944073	7.79106	9.407805	8.882875	9.368029	8.2102375	8.394873	9.0609045	8.35362	8.3548565	8.446122	8.609262	8.968283	8.936485	8.505651	8.665828	7.8768144	8.87582	9.11694	8.623434	8.275305	8.837375	8.547222	8.428235	8.4621725	8.325229	8.766068	8.33323	8.597347	8.710388	8.876944	7.823018
FMO1	10.006107	10.555436	11.344232	11.545119	10.3626995	10.253924	10.215383	10.782317	11.377853	11.069124	12.534562	11.604624	10.884429	11.902596	11.755947	9.215923	11.813673	12.510573	12.493122	10.4123125	11.688449	10.700844	10.921259	10.836727	9.06555	10.494833	12.49003	12.128046	12.590974	11.68221	13.122275	10.303254	11.030443	9.973548	9.646321	9.986412	9.329165	8.768869	9.4072275	9.563391	8.743885	9.104918
GINS2	11.621781	11.725438	11.134666	11.8105545	11.405258	11.204899	11.587005	11.782598	11.099684	12.40943	11.604624	12.258295	11.487782	11.98467	11.844637	12.702882	12.681847	10.732609	12.773332	11.832922	11.790311	12.44741	11.370281	11.725182	12.059226	11.584665	12.347576	11.85422	11.207197	11.981187	12.529083	13.096315	9.662276	10.802745	11.057902	10.19916	9.899342	10.473409	10.174749	10.369911	9.953874	9.934107
GRIA3	10.658402	10.980207	10.221472	10.872429	11.08297	11.54554	10.144039	11.024247	10.964453	11.027847	10.197816	10.800247	8.460566	10.306649	9.429628	10.975522	10.659727	10.1446495	11.009374	11.124031	10.3217125	10.283619	10.423321	10.486764	11.1761	10.185317	11.825733	9.776963	10.120271	10.707339	11.320135	10.767106	8.634202	10.494344	8.798075	8.260026	8.65397	10.131618	9.106547	9.7368765	8.597027	9.408759
IGFBP2	12.817282	11.913971	12.186851	11.968222	10.778747	10.827976	11.604328	12.614473	11.392424	11.944757	11.208006	12.226433	11.506604	11.442503	10.474249	11.955644	10.723002	10.358101	12.191044	11.308105	12.8137455	12.463587	12.775483	12.292503	11.72352	11.866777	11.821651	12.683139	9.830952	12.688012	10.628365	12.331046	12.828514	12.485792	13.706401	13.362906	13.709189	12.851026	13.381598	12.1423025	12.924552	13.373979
IL6	8.612338	8.671126	9.079192	9.119276	8.521149	9.432586	8.300928	8.807162	8.487185	8.458091	10.529301	8.368329	8.965481	9.096774	9.126577	8.927275	8.728379	9.07814	8.670104	8.611484	8.274541	8.891121	8.568884	8.05386	7.9788356	8.806345	8.632611	8.83475	8.931804	8.918995	8.81624	8.689417	13.370136	12.530891	13.290136	13.191424	12.912113	12.82948	13.835633	10.527957	10.986616	11.814816
MAMDC2	11.151519	10.068605	9.771511	10.103302	9.99439	10.785464	11.475753	11.19428	10.280941	9.802748	9.437901	10.316627	9.310341	8.654452	8.792004	9.468148	8.944083	9.15718	10.419584	9.456143	9.465374	8.966286	10.142811	9.333211	9.890455	8.9116125	9.225223	11.4211235	8.657493	9.634021	9.558993	8.949522	8.889815	10.3018875	12.034647	12.815406	10.997092	10.289507	11.013108	11.354211	8.829371	11.324488
MAMDC4	12.317044	13.35166	13.656742	13.128679	12.917889	12.813592	13.349504	13.205963	12.906017	12.014335	14.106684	12.923875	13.346679	13.636468	13.030838	12.413821	13.295166	13.486469	13.255553	12.715714	12.757089	12.007767	12.803985	13.603115	13.215109	12.59542	13.461932	13.706401	14.029312	13.119818	13.9905815	12.273511	12.520015	12.750058	11.816805	12.875571	11.777453	11.290837	11.976347	12.755169	12.620611	11.943476
MEP1B	10.922011	12.071943	11.739267	10.437996	10.966418	11.588177	12.62037	10.703204	11.60406	11.994436	12.162696	12.061004	11.788997	11.847033	11.853464	10.976256	11.962189	12.335925	12.996773	12.335646	12.519215	12.063798	12.410087	11.552149	12.361868	11.834903	12.590737	12.813329	12.125905	13.007066	12.494793	11.752919	12.014078	11.919907	11.642229	10.37247	11.571786	10.22161	10.410325	11.544868	11.039349	10.522817
MYC	9.591328	10.298765	10.975837	10.306908	10.195082	9.63117	9.422128	10.950096	10.540594	10.07699	10.097713	10.1050205	8.9002285	9.763041	9.420169	9.708684	10.339416	9.843458	10.745878	9.935275	10.521407	9.812538	10.105635	9.808793	10.159076	9.8880005	10.16903	11.025431	9.780763	10.162692	10.608419	10.107969	12.952044	13.422188	13.93893	13.178382	13.392807	13.978978	13.403082	13.441449	12.621151	13.511752
NCAM2	12.813899	13.343301	13.024763	12.60574	12.728316	13.426199	13.620929	11.843398	12.006547	12.87936	12.405413	13.684777	13.701484	13.220157	12.063934	12.649051	11.530354	13.374632	11.297012	13.284005	10.121801	12.758741	13.4861145	13.489052	12.261735	13.618116	13.0035715	12.226765	12.934494	12.176147	12.4862795	12.247238	12.758741	12.926679	12.06597	12.266949	10.414536	11.990647	10.456	12.810806	12.8137455	10.637272
NOL4	11.141748	11.513827	11.712003	11.360828	11.147274	10.840712	11.313034	10.898439	10.469034	11.197115	10.748654	11.463936	10.6591625	11.705742	11.558896	11.062692	11.572009	11.910492	11.186146	11.595676	10.568716	11.487782	11.410951	11.398097	8.9917555	11.686425	11.1165905	10.919342	11.169686	11.3852	11.380134	11.004691	10.631158	10.970925	9.881306	10.052127	9.689856	9.534417	9.228656	10.722565	9.359203	9.424143
NPY6R	9.045876	10.49039	11.854389	10.29715	10.999525	10.301748	11.958408	10.471077	10.488672	11.352472	10.277378	12.177506	12.608833	9.049035	11.312802	11.298081	10.198769	11.552014	9.848469	11.293059	9.205228	11.699516	11.520269	11.650695	11.489739	9.991568	11.599042	10.038453	11.682784	11.068552	11.951336	10.639611	9.92271	11.678598	9.577395	10.195904	9.928227	9.928875	9.245662	11.535974	9.879827	9.857754
NRG1	8.535495	8.072892	7.789087	7.661901	8.385379	8.741129	8.208783	7.7798944	8.226371	7.9774604	7.792263	7.7155576	7.822964	7.635878	7.831398	8.01337	7.7595596	7.8894787	8.358993	7.760305	8.099877	7.7776995	7.8325367	7.8059373	8.207659	7.8399386	8.035643	7.7491446	7.8086348	7.856165	8.387576	7.795538	7.638	7.752709	7.7911134	8.14181	7.73332	7.912037	7.959793	7.741511	7.839329	8.414453
OGN	8.293561	7.6540575	7.7818804	7.9539547	8.172997	7.834162	7.6689973	7.806471	7.9080944	7.7905607	7.5993814	7.842915	7.7010574	7.4390507	7.5731726	7.7370887	7.860595	7.678791	8.038711	7.4922924	7.837042	7.7461143	7.6590147	7.812345	8.508578	7.7358794	7.8981333	7.744469	7.6707673	7.6292505	7.798802	7.679458	7.7245803	7.7376533	7.63173	7.817666	7.8111305	7.7939386	7.6893067	7.677233	7.6996427	8.275512
P4HA1	13.257774	12.535456	11.693677	12.940341	11.945021	12.825013	12.97978	12.717624	12.456973	11.656755	11.671274	12.73171	12.753118	11.670803	11.774185	12.054123	11.913702	12.076323	12.332419	11.915351	13.199579	12.036979	12.201232	11.655839	12.631366	11.710764	11.661893	13.122543	12.138366	12.41782	11.896792	12.94241	13.526314	13.697848	13.895002	13.665905	13.868536	13.730005	13.319041	13.824122	13.861998	13.644726
PCDH20	9.417233	9.039062	8.882326	10.041107	9.913053	8.793857	9.576531	9.242039	9.489971	9.565153	8.956493	9.772396	9.3717785	8.669453	8.9404125	9.087822	8.865615	8.751442	8.719405	9.324338	8.764432	9.809619	9.846067	9.351198	8.843396	9.379126	9.27435	8.551292	9.599434	8.713562	9.499097	8.695891	8.995548	10.657865	12.145475	9.607952	11.337114	10.657553	10.103977	10.676173	9.591221	10.355326
PDLIM3	10.064374	10.348389	12.552376	10.139244	9.509012	10.604517	10.270163	10.9352665	10.572749	10.265043	10.466246	10.252165	9.548018	10.110106	9.681776	10.276451	10.335329	9.600743	10.4543915	9.785688	10.2810335	10.125182	10.380383	9.814707	10.316767	9.9714775	10.246333	11.349655	9.659052	9.976229	9.910836	10.005358	11.115207	11.025069	11.524605	11.636385	11.831514	11.705742	10.983015	10.854125	10.983516	11.349326
PEG10	10.305896	10.059433	11.146961	9.955554	11.652986	10.667788	10.906668	10.1213	11.471799	9.770021	12.498487	11.253706	11.49708	12.277155	12.492193	10.234292	12.513092	10.125286	11.707124	11.699516	10.114949	10.0226145	10.660864	11.253567	9.708591	12.202809	11.707617	10.927676	11.663631	12.260715	12.931081	11.601039	9.474412	9.229092	8.624256	9.011379	8.668807	8.976779	9.801666	10.099338	9.583033	9.407805
PHLDA1	12.089027	11.324246	11.986919	11.558229	11.462909	10.921533	11.170467	12.730016	12.389677	11.840097	11.839483	11.887482	11.974593	12.136927	12.711464	11.167552	12.827399	12.032411	12.644105	11.7515	12.388919	11.809432	11.824303	11.906469	10.900786	11.579844	12.55516	12.914828	12.147636	12.487629	12.465461	12.68116	14.162106	13.728752	14.133001	13.761218	14.563461	14.346919	14.353076	13.44023	14.437727	14.639994
RAPGEFL1	9.621595	9.975121	11.737089	10.07871	10.473073	9.761147	10.908338	9.150274	9.354631	10.416154	8.45257	10.566179	10.916095	9.4732	10.791805	10.232242	9.934265	9.560732	9.9494915	10.800527	9.7423725	9.829649	10.306037	10.89184	10.720509	10.505844	10.689637	8.466749	10.342936	9.008617	10.566484	9.958419	8.263121	10.133652	8.728305	9.252489	8.305606	9.394553	8.589613	8.91202	8.921135	9.567043
RASD1	9.95506	9.313452	8.931386	9.309818	10.420695	9.898515	8.762164	10.134027	10.362056	9.557766	8.691746	9.085832	8.412968	8.550516	9.559736	9.453328	9.857899	8.646255	9.635653	8.786899	9.277913	8.797515	8.931076	9.412673	9.203653	8.853314	9.131056	9.44776	9.166333	8.607283	9.252588	10.030553	13.147782	10.958173	11.128117	10.602325	12.842342	13.006491	11.694309	9.426117	12.354271	12.570894
SCN7A	9.580004	8.923821	9.091127	9.029415	9.1069765	9.078062	9.471674	9.824622	9.069408	9.146773	9.513673	9.515353	9.208124	8.693018	9.321332	9.142512	9.120914	9.813437	9.488761	8.98829	8.988002	9.270115	8.9849	9.257064	8.804115	8.807758	9.075395	9.894738	9.335918	9.375387	9.091391	8.897933	10.207349	9.946788	11.502292	11.895464	10.222193	9.403015	10.266574	9.901031	8.777843	10.165029
SEC14L3	10.461834	10.4284935	9.605544	10.367052	10.514679	9.888755	10.475982	9.460987	9.899748	10.320986	9.66318	10.635788	9.570299	10.222612	9.447041	10.157629	10.780468	8.864194	10.067158	9.866928	9.733049	9.441541	10.292096	10.353389	10.821287	10.021762	10.13707	8.921465	9.643337	9.103289	10.264508	10.30559	8.355303	9.460619	8.691069	8.621119	8.29784	9.554278	8.582694	9.341382	9.291384	9.251801
SEC14L4	13.398745	13.581891	13.67031	13.086993	13.642889	12.99337	13.438968	13.380976	13.336497	14.067894	13.923068	14.046348	13.756309	14.071871	13.748268	13.341127	14.118932	13.966577	13.910339	14.004125	13.616735	13.779422	14.19575	13.995617	13.136713	13.850947	14.049305	13.703847	13.828774	13.971496	13.917862	13.926117	12.821928	13.630455	12.718955	13.447612	12.151641	13.327318	12.631093	13.136421	13.324355	12.036979
SLC38A1	10.521991	10.225195	11.830949	10.473672	11.110451	10.750634	10.7214	11.588942	10.869564	11.084688	11.247955	11.286521	10.027802	10.715063	11.040144	10.697555	11.264006	10.698212	11.946171	11.059756	11.482554	10.386231	10.631158	10.647413	9.812919	10.768008	10.94463	11.747035	11.288319	11.555882	11.216834	10.968894	12.253814	11.234054	11.975203	11.471064	12.434941	12.345754	12.028755	10.950198	11.784572	11.72352
SLC7A1	9.368028	9.325005	10.846247	9.257829	9.484857	9.447649	9.538121	10.094778	9.769783	9.612789	9.157577	9.872412	8.647895	9.053384	9.159082	9.377096	9.880283	8.627945	10.343757	9.562215	9.901482	9.078752	10.003485	9.590532	9.132564	9.103947	9.87504	9.367839	9.011311	9.024597	10.042577	9.536476	11.100987	10.382898	11.537207	10.901042	12.345754	11.421566	12.29494	10.139675	11.070568	12.604393
SLITRK3	10.652946	10.035684	11.070223	9.4432	9.870007	10.809019	9.976854	11.18137	9.798304	10.2366905	12.844414	10.724276	11.358417	12.478726	10.117396	9.550291	9.82294	11.264658	8.718569	9.281183	10.098057	10.507459	12.164417	10.501943	9.353422	11.305521	11.078091	9.475745	11.38911	11.447465	9.81592	10.270296	13.072991	13.164462	14.002455	11.863595	13.899196	13.598011	13.943285	12.893414	13.278636	13.897876
SNORA9	12.003109	11.850088	10.960828	12.206959	12.486543	12.416486	11.92885	10.689066	11.222112	10.657275	9.848339	10.174898	9.824381	10.425184	9.993776	12.829799	10.006989	9.564737	9.840476	10.362958	10.201931	10.582852	10.5321665	10.564352	14.065893	10.668351	10.010128	9.806781	9.323074	9.536471	9.990134	10.27904	10.104581	10.3376875	11.261087	13.572414	10.968894	11.068552	10.654259	10.162926	10.444638	11.191957
SOCS2	12.328679	12.313261	12.363891	12.707529	11.26647	12.324726	11.828793	12.497244	12.2288065	11.942668	10.766136	12.541678	11.918301	11.543371	11.512988	11.830377	11.56738	12.007509	11.486334	11.599042	13.176209	12.240226	11.802642	11.57215	11.862392	11.93991	11.616543	13.34863	11.869622	11.915599	11.880806	12.061533	13.607326	14.00735	14.421527	13.606295	14.129893	14.223659	14.289332	14.217876	13.799608	14.313475
SPON1	11.191079	10.3478775	10.3745365	10.434312	11.154985	12.1827	12.551885	11.938959	11.418327	12.099002	11.403325	12.138994	10.620815	10.847955	11.149991	10.1865015	11.186423	9.152171	12.631093	10.08343	10.186839	9.864858	10.859272	10.731385	10.17326	10.282774	10.98559	11.650562	10.4863	11.886975	11.272097	11.418561	11.114983	11.197789	12.582475	13.445335	11.752315	10.7101345	11.779305	11.507488	10.678747	12.415974
TGFB3	11.056433	11.561935	11.89164	10.543844	11.359116	11.2770195	11.690405	12.059498	11.4672575	12.029909	11.81595	11.6486	10.395237	11.649771	11.491436	11.606384	11.97898	10.792068	12.558311	11.386641	11.490003	11.536812	11.08297	11.437931	11.0494175	10.742256	11.715666	11.172609	11.466172	11.403603	11.897647	11.575972	14.403941	12.719363	13.337968	12.60263	14.158833	14.20125	13.972927	11.580901	14.130398	13.640087
THBS1	11.848975	11.965629	11.464786	12.271526	12.454117	11.426301	11.507488	12.720511	12.482203	12.016659	11.619272	12.251044	11.640423	11.8038	12.366182	11.965398	12.115583	11.356216	12.778339	12.008331	12.151641	11.433316	12.037826	11.696506	12.2207	11.645632	12.342163	12.510319	11.802963	12.48447	12.487629	11.822123	13.776838	13.622731	14.649683	14.235754	14.346039	14.068444	14.584259	14.703407	13.967063	14.468221
TMEM45B	12.91864	12.389475	12.776721	12.718132	13.123335	12.333032	12.665854	12.24951	12.0198965	12.994794	13.557598	11.42824	12.359737	12.914308	13.39583	11.820003	13.132223	12.935789	13.174046	12.775177	13.194833	11.222989	12.430417	12.024184	12.3993435	12.486543	12.411123	13.433041	12.213259	12.954242	13.308317	13.094235	12.572627	11.07838	11.70003	12.078203	11.956823	10.880996	10.504912	11.865482	12.410722	11.403325
TMEM63A	10.669549	11.182559	12.003393	11.418327	11.369688	11.043177	11.082296	11.5349045	11.593578	11.897362	11.855156	11.624165	12.292967	12.294048	12.261252	11.183071	12.241969	12.289765	12.177796	11.508636	11.505679	11.65995	11.453586	11.982416	11.572583	12.4455	11.9349	12.196909	12.493122	11.677177	12.553091	11.333197	10.620678	10.948086	10.5013485	9.621487	10.599627	10.891232	10.700435	11.605534	11.168818	10.877948
TNIK	10.255097	10.171544	10.216501	10.245838	9.737953	9.794664	9.995871	10.5036545	10.062388	10.846516	10.829929	11.1606865	10.141123	10.5913515	10.971703	10.247843	10.571372	10.520808	10.783483	10.517633	11.346321	10.829929	10.694522	10.429238	9.631488	10.70005	11.290274	11.238795	10.818338	10.97477	10.720651	10.917527	11.166325	11.359704	12.167212	11.146184	12.053606	11.73137	11.922858	11.624959	11.823793	11.507488
VIL1	11.461876	10.996984	10.66126	11.039826	9.081499	11.105549	9.773368	9.943477	8.93886	8.874814	11.636256	10.949046	8.374564	10.813799	8.007847	9.665339	8.469632	10.677858	10.151902	10.265871	12.039696	10.075504	10.376518	9.376463	9.1844225	10.561681	9.136854	10.4123125	10.985973	9.214191	9.273354	8.594616	10.126501	11.9219265	12.042928	11.485105	10.6078005	11.609999	12.540009	12.367754	10.935531	12.369246
