# Supplementary material for: Bioinformatics Analysis Explores Potential Hub Genes in Nonalcoholic Fatty Liver Disease
Source: Front Genet. 2021 Oct 29;12:772487. doi: 10.3389/fgene.2021.772487 (PMC8586215; doi:10.3389/fgene.2021.772487)
Supplement: Supplementary file 6 [file Table1.CSV]

Table S1 Expression of the overlapping DEGs in GSE48452
symbol	GSM1178971	GSM1178975	GSM1178978	GSM1178980	GSM1178986	GSM1178987	GSM1178988	GSM1178989	GSM1178993	GSM1178995	GSM1178996	GSM1178998	GSM1178999	GSM1179001	GSM1179002	GSM1179003	GSM1179004	GSM1179006	GSM1179008	GSM1179010	GSM1179015	GSM1179017	GSM1179018	GSM1179021	GSM1179025	GSM1179026	GSM1179027	GSM1179033	GSM1179035	GSM1179036	GSM1179037
ACTG2	4.122192715	3.656886994	5.921635953	4.187091237	4.520157317	6.621903316	5.081941124	4.549746343	3.786907882	4.250456754	4.191695538	7.472723129	4.456849202	4.396313308	3.650701717	4.414905623	5.189982267	4.485486168	3.745755442	6.659565403	4.142481824	4.727112722	4.442502413	4.721804105	4.535948516	4.329069244	3.873911463	4.480204797	4.11833752	4.562040931	4.663553483
ADAMTS1	5.564874116	5.021137156	7.507675873	5.402868921	5.565075048	7.444334414	7.216280273	7.185931622	5.438821419	5.59212103	5.477730641	7.616737654	5.274275761	6.36337087	6.85944031	5.346486099	7.715755721	5.526145907	5.940401603	9.258749633	6.749542244	6.436142378	6.027336596	5.159603446	7.522988997	6.62322224	5.233820763	5.216278168	7.444556572	5.276269746	7.023419818
CDH19	4.922888929	4.15359688	7.190588713	3.579628249	5.33809052	5.307914133	4.490695706	5.129504276	4.320038872	4.556754766	4.254075521	7.413732094	4.454970037	4.714325024	5.091614913	3.915435122	4.882482096	4.917648797	4.19718187	6.008561845	5.522145845	4.44773547	4.70098101	3.870981601	4.781414543	4.371373399	3.901312915	4.502778784	4.729282807	4.309251096	5.415862087
CRISPLD2	6.352652368	5.319238877	7.320592478	5.774541951	6.048273296	6.772253073	5.960761787	6.578089119	6.020184963	6.059289976	6.327451012	8.468358622	5.822776222	6.505824447	7.377265529	6.607726274	6.997505755	5.553019646	6.028107231	8.461145338	6.66861828	6.754779475	6.396357871	5.806332435	6.118036161	6.891790976	5.705367612	6.222915255	6.661680397	6.144143892	6.585110452
CYP7A1	8.599403039	9.086238181	3.479133311	9.544870336	8.337738461	6.949065597	9.191644318	8.928590667	9.015039325	9.250455237	9.99039918	7.190839733	9.882402384	10.02061682	9.809951632	10.13765805	9.206892227	8.1725726	9.8304428	4.586959804	10.93960491	9.505826907	10.23902013	9.874766957	9.588561049	8.453932928	8.408497728	8.564404784	9.054028068	8.827934057	9.232546076
DPYSL3	5.150951731	4.224483312	5.482531559	5.323391822	5.006625818	5.421830464	5.252855832	5.116948093	4.930056781	4.936753856	5.00567618	6.436434916	4.669708627	5.884988102	5.812025152	5.695683663	5.212229389	4.72778817	5.452102459	7.031630165	5.055563801	5.820301559	5.899630819	4.608952404	4.874918143	5.561112312	4.980023338	4.914271106	5.565216395	4.630716624	5.128575143
FADS1	8.845780512	10.21761952	6.728487901	9.578385692	8.405752251	8.279745777	10.4076323	8.923399856	7.62335734	9.934965189	9.472094101	7.073146467	8.656251151	7.940127465	10.59376996	9.227378575	8.892646731	8.53230452	9.847142612	8.252339981	9.184072374	9.057702501	7.230591312	8.629757709	8.443975379	8.722908161	7.735807435	8.624752026	8.72479785	9.013668327	8.58416285
FADS2	9.299263638	10.77034239	6.860499963	10.31421022	9.181421117	8.993437199	10.89324592	9.629010913	9.163961665	10.40221428	10.26647882	7.815283504	9.536508233	8.88463299	10.64751775	10.04307073	9.632212804	9.238736769	10.61118646	7.533240416	10.21743501	10.10948241	8.005049659	10.04360708	9.607825095	9.334905674	8.572018704	9.120333685	9.318540819	9.704182931	9.115292135
FGF14	4.762006822	4.076295594	4.144971694	3.839465445	4.878011822	6.933120667	4.516874915	4.808872887	3.908178544	4.290902896	4.602752256	6.19520915	4.116783495	4.78401117	4.204178034	4.240381236	4.144173387	4.2598457	3.931290412	6.111805283	5.01653071	4.1632118	5.949182938	3.715352609	3.805488502	4.516874915	3.759281158	3.724000821	4.208454096	4.178583184	4.495589464
FMO1	3.163369788	3.842660071	2.707490927	3.259110797	4.078688885	5.813019827	2.77686876	2.604337301	2.627515045	5.055247713	5.265281975	3.964590095	2.768137542	4.042533261	2.758483568	4.793508673	4.506986479	4.471564097	6.117207739	2.488087949	5.233052608	4.258176329	2.330270599	3.363483326	2.79054555	3.901230162	2.313164809	3.648145051	4.054361182	3.204647372	4.701364797
GINS2	7.507540265	6.089075262	4.945094726	6.404204322	4.434048018	5.598535557	6.776770751	5.620997841	5.861007799	7.516115349	7.674216158	5.364908863	5.159234984	5.635657497	6.833091038	7.196428737	6.020356335	6.881204764	6.789829131	4.324674993	5.616045189	5.684219079	5.912223837	5.651564991	5.038931683	7.534195373	7.283804906	7.175936257	7.244385613	7.602167813	6.649366455
GRIA3	4.351372276	5.012648462	3.854672143	5.806913774	5.001184219	4.335571753	4.374463563	4.523003006	4.718942949	4.584962323	5.435713352	3.072601354	4.376907651	5.046795153	4.502768025	4.613463542	5.011873008	4.793008281	5.692102675	4.013915486	5.306638971	4.793888196	4.226824421	3.791502435	4.284733456	4.859749504	3.934350218	4.698256038	4.678322803	4.459495777	4.876555369
IGFBP2	10.15248934	8.147583385	10.98216951	9.483348779	7.426715603	9.606521876	7.741254733	7.830359495	9.887736933	7.436956455	8.885426968	10.91105892	8.538547182	9.074466634	9.94362403	9.667037126	7.732077479	7.82208424	7.521313268	10.50065166	7.985500345	9.423600241	10.4873474	8.596630725	10.83389313	9.077817112	10.03067089	8.174539554	9.902113133	8.698871762	8.709856716
IL6	3.145752201	3.027799739	3.650633617	3.401561126	3.358600239	4.175780785	4.505208725	3.417704809	3.18718358	3.020008975	3.122826385	3.360691997	3.417174411	2.603994616	3.19313216	3.358600239	4.175411268	3.611893941	2.956770629	8.478260547	2.984094325	3.607489249	4.09468201	3.321651715	3.762471905	3.356846898	3.187929296	3.275804773	4.155371473	3.192442058	3.434382514
MAMDC2	4.57371807	4.028567346	6.004535184	4.307064251	4.56239425	4.924490158	4.296540172	4.285146755	4.325083672	4.540736723	5.114480104	6.589311919	4.481866372	5.158889076	5.0588836	4.18868302	4.716099569	4.020049364	3.694988403	4.151063842	4.48825297	4.111667216	5.478876727	4.061234254	4.090361168	4.815219319	4.306722936	4.416718934	4.706152664	4.340848622	4.753007327
MAMDC4	6.540157037	6.24658284	5.303161737	7.023391667	6.610118423	6.905906024	7.309859408	6.447747931	6.520265576	7.245275592	7.513054969	5.480956921	7.557245824	4.780327522	7.611500788	6.888312676	7.308108544	7.186486454	7.096475687	4.948095913	6.074354671	7.413964662	5.48221733	8.919804697	6.440192632	7.111659239	6.163369842	7.072510944	7.013091885	6.926923189	7.028825308
MEP1B	5.398162688	6.274869559	4.851927621	5.26748663	7.166436537	6.296264423	6.589730612	6.22568205	5.403627023	6.165880355	8.281510696	4.447414467	6.870685214	4.489752452	3.881305802	6.352935517	5.885894064	5.423435052	6.669090028	3.689092993	8.276530778	6.50850866	5.390868268	5.511899048	5.932188682	7.102287073	6.464159153	6.133174851	6.911685302	6.807797163	5.69032496
MYC	5.554938668	5.075863839	8.364036729	5.468972669	5.614838254	8.546912021	6.392413215	7.08097592	5.214239474	5.51814775	6.202803499	6.688585345	5.46938549	6.515393808	7.105513438	6.430692525	7.916104673	5.302364538	6.088671048	9.126716815	6.15237106	6.435099146	7.579036567	5.456927265	7.078493621	6.729174669	5.462825638	5.605733115	7.542751517	5.48606774	7.326447373
NCAM2	5.222648866	8.053648377	4.601274007	4.778371548	8.318431259	7.466812216	8.095728544	7.341450506	6.840286339	7.863384034	7.857522004	4.074312211	7.433192388	4.265686163	4.62444053	7.365100164	7.397137793	7.628092833	6.544195317	4.788981055	8.038011093	7.640296923	5.002703014	7.343634986	6.880865874	6.444414799	6.323395632	6.738886076	6.38208601	6.431498392	6.48824732
NOL4	4.376844202	5.72897034	4.284766186	4.836489555	5.077556798	5.043250213	5.626059078	5.012179625	4.583241731	4.957639629	5.538058543	3.878392733	5.061305235	4.820446532	4.530446445	5.290056001	5.23983646	5.403787117	5.543571533	3.440736159	5.550233467	4.324886619	4.487405965	5.128993645	4.360189284	5.395880651	4.532678981	5.126109484	4.459744837	5.045405955	4.676855111
NPY6R	3.61319017	7.636656793	4.620423024	4.9343096	5.67927768	5.821350223	5.999144171	5.839703743	4.519019585	7.594473469	7.049110353	4.911314501	6.25289308	7.68117693	3.878607019	5.744842916	4.972906138	5.632492111	8.273405792	3.652837833	4.251217555	6.515827165	6.254026544	7.327085367	4.986058879	4.081620051	6.982542674	8.689620048	3.779525541	7.650141126	6.444481819
NRG1	6.079539489	6.584554968	7.323150223	5.982612685	4.992902959	7.010934283	5.640704715	5.168849644	5.898765577	6.035791486	6.974168188	6.877775937	4.767019933	6.610685009	7.014713721	5.929438189	5.470592811	5.202469391	5.972318669	4.273649847	7.407464658	6.562750563	6.243578503	4.905363957	6.151309938	6.495261318	5.94002048	4.983351447	6.770062394	5.399510865	3.844411747
OGN	3.827493034	3.3695172	5.345826783	4.069734643	4.116211254	5.073229393	4.610268297	4.422467429	4.355712653	4.887523488	5.112321409	7.8716899	3.752187143	5.110005234	3.554328696	4.551411048	4.817884038	3.97992525	4.409039731	5.156678088	4.246912434	4.18475602	4.449964972	4.251517893	4.015447813	4.394793939	4.041506286	5.040415549	4.189498345	3.860698202	4.581800411
P4HA1	8.147965866	6.192164018	9.373328523	7.430147932	6.37974043	7.091309451	8.091360831	7.261771177	8.718118799	6.184222644	6.222007117	8.818098368	5.242842156	7.642101494	8.32713874	6.137374831	6.762056194	6.916629225	5.995517729	8.728294561	8.191182767	5.840618753	7.529585786	5.298466088	8.396949624	7.301427308	6.727724203	6.778509217	7.882570431	7.255225517	7.458026823
PCDH20	3.858972411	4.674712506	7.549338304	3.104202249	3.863052207	3.673256254	3.016461595	3.594772774	2.98815121	3.284786944	3.205180112	5.314949843	3.526927771	2.621692929	3.482941973	3.418936605	3.347130404	3.180778132	3.392159616	3.069401771	3.136572106	3.169729423	3.576356709	3.165281076	4.925934981	3.644767783	3.083972113	2.995232884	2.956113593	3.377172067	3.16661625
PDLIM3	4.689966925	3.889879994	5.655748071	4.320822623	4.583794587	5.547727048	5.578909932	4.232557459	3.03618648	4.083302129	3.976956348	6.493674159	4.369516447	4.521202331	4.990583401	4.481158979	6.155471561	4.337302221	4.779389043	7.32524071	4.338771919	4.876448914	5.669817177	4.165906642	4.027434091	4.616577566	4.301439997	3.947238438	4.901217449	3.980119667	5.070464047
PEG10	7.030947928	8.532546034	4.983736905	6.642004175	6.464469587	6.124448786	8.004764348	6.888306067	6.669703568	8.724498354	7.84764243	5.301172321	6.258813464	8.664995209	5.639882799	7.449797496	7.858369596	7.688944448	8.635514133	4.147797707	7.427712472	7.410622328	4.638357827	6.681773342	6.068412706	7.626631729	6.858016332	7.858486982	6.379315174	6.812565385	6.411704371
PHLDA1	5.842785921	5.693020026	8.235260165	5.957176481	5.870817134	7.467866285	7.409368818	7.217222499	5.866673978	5.781844076	6.319238334	8.366853804	6.212093866	6.167092893	5.988132895	6.762699375	7.914720017	6.738223558	6.130982339	9.33999742	7.604756271	6.685458803	7.130758462	5.787187378	7.421061712	6.411560391	6.322992376	6.059810017	7.477969775	5.815494721	6.992921076
RAPGEFL1	4.855616877	6.713979877	4.558641249	5.173873182	5.517558958	5.138946175	5.747340939	5.461914173	5.572420366	6.150320232	5.403609923	4.030248709	6.464068591	5.46573469	4.61124987	6.102843137	6.047015104	6.047703974	5.710248688	4.89190155	4.993697288	6.161207004	4.708722633	6.484697237	6.002565332	5.507251815	6.113890281	6.172096622	5.174446594	5.901302224	4.878933005
RASD1	5.102068607	5.816905773	6.899730619	6.113462916	5.958691498	7.232194584	6.534421094	6.008468044	5.439115506	5.34116377	5.848069703	6.282959431	6.604838051	5.844474352	6.144534625	6.441078277	7.034349647	5.979430861	6.268405184	10.17137071	6.500892823	6.468935065	7.850767735	6.245831115	6.95282492	6.019611614	5.502669389	6.332287663	6.12121634	5.942159943	6.344410526
SCN7A	4.021565274	3.350567984	5.945885129	3.391976904	3.872691318	5.024886082	3.245513832	3.796672686	4.301343017	3.523616937	5.133360702	7.371115518	3.340067411	4.679857992	4.729907997	3.77805822	3.53219357	3.473312754	3.326491011	4.071795036	3.973877174	3.880490815	5.020058199	3.767991906	3.263196388	4.862768292	3.156298651	4.004080803	4.033549417	4.099816786	3.940076118
SEC14L3	4.456626123	6.479639927	3.728452746	5.172159946	4.627397264	4.959452697	4.927269105	5.485078998	5.53782294	5.493312809	5.410881182	3.183061361	4.884490463	4.020097879	3.684537299	4.979457448	5.049348373	5.105070251	4.868327161	3.599984146	4.565965665	5.47205384	4.507802605	4.712227333	4.343428825	5.041663358	5.543184489	5.426068284	4.68770216	4.612732868	4.24898258
SEC14L4	4.221862671	5.308780768	4.000454456	5.547245581	4.924680892	4.186983476	4.910882318	4.53476448	4.545377965	4.736734147	4.957243459	3.577015252	4.895293199	3.989113461	4.023482659	5.136882234	4.203232009	4.546148887	4.434429272	3.665089065	3.913067289	5.01653058	5.132067833	4.688267005	4.551699311	4.977952753	4.868055237	5.391714794	4.306926602	4.723638777	5.021106089
SLC38A1	7.014490082	5.350793525	6.78938703	7.26105762	6.16467036	6.855447955	5.657678541	6.764022402	6.313977004	6.250885189	6.744520191	7.148563745	6.280826368	7.474250136	8.069153031	6.844924546	6.550029567	6.697851709	6.586946407	9.278121235	6.785399662	6.810487016	7.4618808	5.741000358	6.458406329	7.193720319	6.595073961	6.943421013	6.627707422	6.625349569	7.317502075
SLC7A1	4.564174337	3.673983429	5.134183412	4.368941844	4.02798568	3.559885084	3.691596006	3.869931267	3.923792017	4.153755371	4.100593277	4.761837393	4.444479058	4.811456264	5.04184259	4.922974895	4.008065483	4.140406124	3.565243038	7.477185478	4.563133359	3.795530337	5.086804454	3.832924348	4.344547885	4.589988153	4.026847368	4.110811916	4.166840849	4.289657715	4.443832695
SLITRK3	6.029750776	3.505686906	8.36764208	3.075774039	4.821022715	6.100634175	4.053901758	4.586185648	5.805229237	3.949031009	6.463478391	4.9536821	5.390914672	2.7900405	4.676319336	4.362404717	5.539516903	5.418448328	3.684106863	5.972938169	4.830481313	4.002354014	4.464186165	4.687989112	7.392137208	5.326738406	3.488678816	5.530498029	3.802568615	5.538465223	5.197436096
SOCS2	6.111064092	4.873960315	8.293797586	4.95743128	6.18310483	6.93769256	6.468684422	7.477834982	6.580219534	5.72684295	5.257849353	7.635549509	5.180043487	5.381002297	6.574015877	5.32925486	6.543927979	6.359219562	5.125026364	7.037448231	6.281798544	5.241173603	5.821082406	5.342430415	7.280188512	6.226155545	5.283647694	5.532207677	6.619212491	5.596504563	6.007216615
SPON1	5.390154491	4.389506693	5.245004825	4.771569579	3.957342942	5.120656587	5.098169114	5.03421121	4.825001298	5.058405014	5.474124544	7.09942354	4.696316969	6.675472652	6.934536565	5.659676948	5.319623082	4.454106898	5.743992521	6.299528446	5.211613976	6.25366349	5.540149275	4.548378569	5.142806913	5.717286071	4.928216048	5.005609614	4.990751344	5.384038626	4.852082845
TGFB3	5.627023099	5.804373846	6.024736296	6.067957461	5.980110418	6.251298393	5.887985383	5.982616605	5.29481189	5.610819848	5.858430861	7.270271461	5.916144072	6.186638499	6.194594463	6.17174082	6.702768866	5.336463221	5.995696739	9.584207366	5.360297089	6.000955852	5.90603753	5.849367319	5.423254173	6.347853898	5.259814941	5.349523148	6.023484363	5.394465737	5.626565563
THBS1	8.796879061	7.697081514	9.059584965	8.987519985	7.590224832	11.43870446	9.419856214	9.585966738	7.675167473	8.104981759	8.495861279	9.876983304	7.372385518	9.258075698	9.796229124	8.774223136	10.50310962	8.444619928	8.862044811	11.10482775	8.708101266	9.109746873	8.739412277	7.843222569	8.281936069	8.952150057	8.607669366	7.747919137	9.489962805	7.824750415	8.622869155
TMEM45B	6.698909443	7.831364991	6.511215009	10.01384279	8.584778307	8.558832126	9.081829616	9.285585777	8.357607394	9.631941254	9.331015979	7.294784126	9.372993057	8.672753691	10.02095612	9.357112655	8.813453865	9.618549279	9.65315645	9.27958123	8.737120005	8.922382356	8.595469345	8.944676732	8.74637219	8.478902992	7.985492606	9.070106036	8.997955903	8.939112249	9.879533496
TMEM63A	8.751736393	9.453844847	8.207957654	9.527402971	9.258855582	8.747375649	9.62235559	9.718723356	9.098111657	9.447049044	9.46451503	8.648683005	9.919653519	9.353436423	9.869587748	9.452694292	9.315056763	9.466404993	9.732751551	7.928939418	9.377619946	9.507853994	8.532030276	9.757143943	8.810547484	9.275025675	9.257597978	9.487361947	9.192809226	9.369074026	9.443479898
TNIK	6.518202815	5.156053641	6.996843208	6.160113293	5.224164879	5.289886839	5.798604529	5.467552126	6.112349059	5.451695586	5.783765426	6.92862432	5.17405756	6.258130859	6.030178958	5.896593936	5.638923534	6.21402929	5.345913655	6.198839416	5.56958676	5.893433155	6.581304349	5.105345949	5.949879503	6.23607813	5.355558288	6.048929501	5.609325274	5.647014216	5.745124366
VIL1	6.651580694	6.050681423	7.92766698	4.9402234	6.945887318	7.149874369	7.711504448	7.38197958	6.413075583	5.59766946	7.682892553	8.909269224	7.02355598	5.268825337	6.343774496	5.941393749	7.529113937	6.496286533	4.135582113	6.268822338	6.582601555	5.538292887	7.601941073	5.999960371	7.805611225	6.248040116	5.741662176	5.708817045	5.739687986	5.18400039	5.568887661
SNORA9	4.624445815	5.010093986	6.167538177	7.362348042	5.445622836	4.284602915	3.582365279	4.456435533	7.100572507	3.598214036	4.478253593	4.883597145	5.119330745	4.408251389	4.940526795	5.566792442	4.685317443	4.023042576	4.597495659	5.774837472	3.04981777	5.717282972	6.622927265	6.112750313	5.071278048	4.700364405	6.694922317	4.01359295	4.234632658	3.30291664	3.770643774
